# Supplementary material for: Checkpoint immunotherapy is associated with preferential activation of tumor antigen–specific CD4+ T cells in MDS
Source: Blood Neoplasia. 2025 Apr 25;2(3):100106. doi: 10.1016/j.bneo.2025.100106 (PMC12343363; doi:10.1016/j.bneo.2025.100106)
Supplement: Supplemental Tables 1-9 [file BNEO_NEO-2024-000457-mmc2.xlsx]

## Sheet: Supplemental Table 1
Patient	Baseline Cytogenetics	EOS Cytogenetics	Long-Term Clinical Followup
1DVN	46,XY,?der(9)del(9)(q22q34.3)t(9;11)(?p24;q13),?der(11)t(9;11)(?p24;q13),del (20)(q11.2q13.3)[3] 46,XY,?del(9)(q22q34.3),del(20)(q11.2q13.3)[1] 46,XY,?der(9)del(9)(q22q34.3)t(9;11)(?p24;q13),?der(11)t(9;11)(?p24;q13),del (20)(q11.2q13.3)[3] 46,XY,?del(9)(q22q34.3),del(20)(q11.2q13.3)[1]46,XY[17]	NA	Patient showed disease progression in the peripheral blood (18% blasts) with ongoing pan-cytopenia and clinical deterioration after completing 2 cycles on study. Patient elected to discontinue treatment and entered hospice care.
2DVN	47, XY, +8 [20]	NA	Patient received single dose of CDX-1401 and was evaluated for vaccine toxicity. Patient developed mutli-system organ failure from pneumonia and never received HMA chemotherapy
3DVN	45,X,-Y [5] 46,XY [21]	45,X,-Y [4] 46,XY [16]	Patient completed 4 cycles on study followed by an additional 13 cycles of decitabine. Patient showed progressive disease after cycle 17.
4DVN	45,XX,-7[1] 46,XX,der(7)add(7) (p11.2)add(7)(q11.2)[2] 46,XX,+1,der(1;7)(q10;p10)[3] 46,XX[15]	46,XX [19]	Patient completed 1 cycle and came off of study prior to receiving decitabine as a monotherapy. Patient delayed the start of decitabine treatment (i.e. the second cycle) due to toxicity and received a total of 4 additional cycles of decitabine with ongoing tri-lineage count recovery. Patient died in hospice care from uterine carcinosarcoma
5DVN	46,XY [5]	46, XY [20]	Patient received 34 cycles of azacitidine prior to enrollment on study and showed disease progression to AML. Patient completed 4 cycles on study followed by another 4 cycles of decitabine. Patient showed progressive disease after cycle 8.
6DVN	46~47,XY,del(9)(q21q34), -20,add(21)(p11.2), +1~2mar[cp6] 46~47,XY,add(7)(q32)[1],+8, del(9)(q21q34), add(15)(q11.2q26)[1],-20, add(21)(p11.2),+mar[cp6] 47,XY,+8,del(12)(p11.2p13), -20,add(21)(p11.2),+mar[2] 46,XY[4]	46,XY,del(9)(q21q34), -20,add(21)(p11.2), +mar[10] 46~47,XY,-7,+8,-12[1], -20,add(21)(p11.2), +1~2mar[cp3] 47,XY,+8,del(9)(q21q34), -20,add(21)(p11.2), +mar[1] 46,XY[6]	Patient completed 4 cycles on study and then received an allogeneic hematopoietic cell transplant. Patient remains alive and in complete remission.
7DVN	46,XX[20]	NA	Patient completed cycle 2, day 15 on study. Patient elected to discontinue treatment and enter hospice care due to progression of high-grade serous ovarian cancer.
8DVN	46,XX,t(1;3)(q42;q27),del(5) (q13q33)[19] 47,XX,t(1;3)(q42;q27),del(5) (q13q33),+8[1] 46,XX[1]	46,XX;t(1;3)(q42;q27),del(5)(q13q33)[19] 46,XX[1]	Patient completed 4 cycles on study and then received an allogeneic hematopoietic cell transplant. Patient remains alive and in complete remission.

## Sheet: Supplemental Table 2
Patient	Gene	Mutation	AA Change	Function	Baseline BM VAF (%)	EOS BM VAF (%)
3DVN	ASXL1	c.3283T>C	p.Ser1095Pro	Missense	Undetected	0.17
	GATA2	c.13C>T	p.Pro5Ser	Missense	0.14	Undetected
	TET2	c.2910dup	p.Glu971Ter	Nonsense	0.99	2.64
	TP53	c.97-2A>G		Splicing	0.18	Undetected
4DVN	BCOR	c.4175T>C	p.Val1392Ala	Missense	0.16	Undetected
	PPM1D	c.1280G>A	p.Trp427Ter	Nonsense	0.49	0.51
	PPM1D	c.1434C>A	p.Cys478Ter	Nonsense	0.22	0.36
	PPM1D	c.1654C>T	p.Arg552Ter	Nonsense	1.32	1.2
	SETBP1	c.2609G>A	p.Gly870Asp	Missense	0.13	Undetected
	RUNX1	c.97+6T>C		Splicing	0.19	Undetected
	TET2	c.3662G>A	p.Cys1221Tyr	Missense	2.31	Undetected
	TP53	c.332T>G	p.Leu111Arg	Missense	0.9	0.5
5DVN	CUX1	c.2035T>C	p.P152LP	Stop Codon Lost	0.21	Undetected
	RUNX1	c.479A>G	p.Asp160Gly	Missense	0.14	Undetected
	SETBP1	c.2602G>A	p.Asp868Asn	Missense	Undetected	0.16
	SETBP1	c.2608G>A	p.Gly870Ser	Missense	0.19	1.95
	TET2	c.3139dup	p.Thr1047AsnfsTer11	Frameshift	0.13	0.24
	ZRSR2	c.1366C>T	p.Gln456Ter	Nonsense	Undetected	0.11
6DVN	ASXL1	c.2197C>T	p.Gln733Ter	Missense	0.84	0.95
	DNMT3A	c.2707G>A	p.Ala751Thr	Missense	0.14	Undetected
	IDH2	c.445C>T	p.Arg149Trp	Missense	0.12	Undetected
	TET2	c.496T>C	p.Phe166Leu	Missense	0.18	Undetected
	TP53	c.847C>T	p p.Arg283Cys	Missense	49.17	49.32
7DVN	GATA2	c.908C>T	p.Thr303Ile	Missense	0.25	0.14
	PTPN11	c.1379+6A>G		Splicing	0.2	Undetected
	RUNX1	c.1280G>A	p p.Arg427His	Missense	Undetected	0.13
	STAG2	c.3721A>T	p.Arg1241Ter	Nonsense	0.21	0.26
8DVN	BCOR	c.44T>C	p.Met15Thr	Missense	Undetected	0.19
	JAK2	c.1835A>G	p.Asn612Ser	Missense	Undetected	0.2
	KIT	c.2447A>T	p.Asp816Val	Missense	Undetected	2.38
	KRAS	c.173C>T	p.Thr58Ile	Missense	0.24	0.22
	NRAS	c.35G>T	p.Gly12Val	Missense	14.1	17.5
	RUNX1	c.507_508dup	p.Gly170GlufsTer7	Frameshift	39.3	45.31
	U2AF1	c.101C>A	p.Ser34Tyr	Missense	36.22	41.82

## Sheet: Supplemental Table 3
Healthy Donor Versus MDS Baseline
CD8+ T Cells
Enriched in Healthy Donor
Pathway	pval	padj	log2err	ES	NES	Size	Leading Edge
REACTOME_METABOLISM_OF_AMINO_ACIDS_AND_DERIVATIVES	5.8993e-14	1.39047e-10	0.954542	-0.852326	-2.11862	242	RPL13A, RPL27A, RPL23A, RPL37A, RPS20, RPL3, RPS19, RPS26, RPL27, RPS14, RPS29, RPL35, RPS2, RPS27, RPS16, RPS6, RPS11, RPL37, RPS23, RPS9, RPL4, RPL21, RPS18, RPL26, RPL34, RPL38, RPL31, RPLP0, RPS21, RPL39L, RPL7, RPL15, RPL29, RPLP2, UBA52, RPL6, RPL41, RPL36A, RPS3, RPL7A, RPS5, RPL13, RPL23, RPL9, RPS4Y1, RPL17, RPSA, RPS27A, RPL35A, RPL18A
REACTOME_RRNA_PROCESSING	2.56716e-12	3.02539e-09	0.898671	-0.862199	-2.10162	195	RPL13A, RPL27A, RPL23A, RPL37A, RPS20, RPL3, RPS19, RPS26, RPL27, RPS14, RPS29, RPL35, RPS2, RPS27, RPS16, RPS6, RPS11, RPL37, RPS23, RPS9, RPL4, RPL21, RPS18, RPL26, RPL34, RPL38, RPL31, RPLP0, RPS21, RPL39L, RPL7, RPL15, RPL29, RPLP2, UBA52, MPHOSPH10, RPL6, RPL41, RPL36A, RPS3, RPL7A, RPS5, RPL13, RPL23, RPL9, RPS4Y1, RPL17, RPSA, RPS27A, FBL, RPL35A, RPL18A
REACTOME_CELLULAR_RESPONSE_TO_STARVATION	1.20192e-11	9.4431e-09	0.875325	-0.883088	-2.09258	143	RPL13A, RPL27A, RPL23A, RPL37A, RPS20, RPL3, RPS19, RPS26, RPL27, RPS14, RPS29, RPL35, RPS2, RPS27, RPS16, RPS6, RPS11, RPL37, RPS23, RPS9, RPL4, RPL21, RPS18, RPL26, RPL34, RPL38, RPL31, RPLP0, RPS21, RPL39L, RPL7, RPL15, RPL29, RPLP2, UBA52, RPL6, RPL41, RPL36A, RPS3, RPL7A, RPS5, RPL13, RPL23, RPL9, RPS4Y1, LAMTOR1, RPL17, RPSA, RPS27A, RPL35A, RPL18A
REACTOME_RESPONSE_OF_EIF2AK4_GCN2_TO_AMINO_ACID_DEFICIENCY	1.67272e-09	4.29941e-07	0.788187	-0.902185	-2.07459	99	RPL13A, RPL27A, RPL23A, RPL37A, RPS20, RPL3, RPS19, RPS26, RPL27, RPS14, RPS29, RPL35, RPS2, RPS27, RPS16, RPS6, RPS11, RPL37, RPS23, RPS9, RPL4, RPL21, RPS18, RPL26, RPL34, RPL38, RPL31, RPLP0, RPS21, RPL39L, RPL7, RPL15, RPL29, RPLP2, UBA52, RPL6, RPL41, RPL36A, RPS3, RPL7A, RPS5, RPL13, RPL23, RPL9, RPS4Y1, RPL17, RPSA, RPS27A, RPL35A, RPL18A
REACTOME_REGULATION_OF_EXPRESSION_OF_SLITS_AND_ROBOS	1.33188e-09	3.92405e-07	0.788187	-0.865273	-2.07356	155	RPL13A, RPL27A, RPL23A, RPL37A, RPS20, RPL3, RPS19, RPS26, RPL27, RPS14, RPS29, RPL35, RPS2, RPS27, RPS16, RPS6, RPS11, RPL37, RPS23, RPS9, RPL4, RPL21, RPS18, RPL26, RPL34, RPL38, RPL31, RPLP0, RPS21, RPL39L, RPL7, RPL15, RPL29, RPLP2, UBA52, RPL6, RPL41, RPL36A, RPS3, RPL7A, RPS5, RPL13, RPL23, RPL9, RPS4Y1, RPL17, RPSA, RPS27A, RPL35A, RPL18A
REACTOME_SELENOAMINO_ACID_METABOLISM	1.8241e-09	4.29941e-07	0.788187	-0.902678	-2.06846	98	RPL13A, RPL27A, RPL23A, RPL37A, RPS20, RPL3, RPS19, RPS26, RPL27, RPS14, RPS29, RPL35, RPS2, RPS27, RPS16, RPS6, RPS11, RPL37, RPS23, RPS9, RPL4, RPL21, RPS18, RPL26, RPL34, RPL38, RPL31, RPLP0, RPS21, RPL39L, RPL7, RPL15, RPL29, RPLP2, UBA52, RPL6, RPL41, RPL36A, RPS3, RPL7A, RPS5, RPL13, RPL23, RPL9, RPS4Y1, RPL17, RPSA, RPS27A, RPL35A, RPL18A
REACTOME_EUKARYOTIC_TRANSLATION_INITIATION	1.01073e-09	3.55246e-07	0.788187	-0.88183	-2.06788	117	RPL13A, RPL27A, RPL23A, RPL37A, RPS20, RPL3, RPS19, RPS26, RPL27, RPS14, RPS29, RPL35, RPS2, RPS27, RPS16, RPS6, RPS11, RPL37, RPS23, RPS9, RPL4, RPL21, RPS18, RPL26, RPL34, RPL38, RPL31, RPLP0, RPS21, RPL39L, RPL7, RPL15, RPL29, RPLP2, UBA52, RPL6, RPL41, EIF4A1, RPL36A, RPS3, RPL7A, RPS5, RPL13, RPL23, EIF3D, RPL9, RPS4Y1, RPL17, RPSA, EIF3L, EIF3F, RPS27A, RPL35A, RPL18A, EIF4H, EIF5B
REACTOME_INFLUENZA_INFECTION	5.20321e-10	2.45279e-07	0.801216	-0.860934	-2.0574	152	RPL13A, RPL27A, RPL23A, RPL37A, RPS20, RPL3, RPS19, RPS26, RPL27, RPS14, RPS29, RPL35, RPS2, RPS27, RPS16, RPS6, RPS11, RPL37, RPS23, RPS9, RPL4, RPL21, RPS18, RPL26, RPL34, RPL38, RPL31, RPLP0, RPS21, RPL39L, RPL7, RPL15, RPL29, RPLP2, UBA52, RPL6, RPL41, RPL36A, RPS3, RPL7A, RPS5, RPL13, RPL23, PABPN1, RPL9, RPS4Y1, RPL17, RPSA, RPS27A, RPL35A, RPL18A
REACTOME_SRP_DEPENDENT_COTRANSLATIONAL_PROTEIN_TARGETING_TO_MEMBRANE	1.05504e-09	3.55246e-07	0.788187	-0.889089	-2.05739	110	RPL13A, RPL27A, RPL23A, RPL37A, RPS20, RPL3, RPS19, RPS26, RPL27, RPS14, RPS29, RPL35, RPS2, RPS27, RPS16, RPS6, RPS11, RPL37, RPS23, RPS9, RPL4, RPL21, RPS18, RPL26, RPL34, RPL38, RPL31, RPLP0, RPS21, RPL39L, RPL7, RPL15, RPL29, RPLP2, UBA52, RPL6, RPL41, RPL36A, RPS3, RPL7A, RPS5, RPL13, RPL23, RPL9, RPS4Y1, RPL17, RPSA, RPS27A, RPL35A, RPL18A
REACTOME_NONSENSE_MEDIATED_DECAY_NMD	5.55312e-09	1.18988e-06	0.761461	-0.882285	-2.05119	112	RPL13A, RPL27A, RPL23A, RPL37A, RPS20, RPL3, RPS19, RPS26, RPL27, RPS14, RPS29, RPL35, RPS2, RPS27, RPS16, RPS6, RPS11, RPL37, RPS23, RPS9, RPL4, RPL21, RPS18, RPL26, RPL34, RPL38, RPL31, RPLP0, RPS21, RPL39L, RPL7, RPL15, RPL29, RPLP2, UBA52, RPL6, RPL41, RPL36A, RPS3, RPL7A, RPS5, RPL13, RPL23, RPL9, RPS4Y1, RPL17, RPSA, RPS27A, RPL35A, RPL18A
REACTOME_TRANSLATION	2.45413e-11	1.44609e-08	0.863415	-0.818477	-2.04853	268	RPL13A, RPL27A, RPL23A, RPL37A, RPS20, RPL3, RPS19, RPS26, RPL27, RPS14, RPS29, RPL35, RPS2, RPS27, RPS16, RPS6, RPS11, RPL37, RPS23, RPS9, RPL4, RPL21, RPS18, RPL26, RPL34, RPL38, RPL31, RPLP0, RPS21, RPL39L, RPL7, RPL15, RPL29, RPLP2, UBA52, RPL6, RPL41, EIF4A1, RPL36A, RPS3, RPL7A, RPS5, RPL13, RPL23, EEF2, EIF3D, OXA1L, RPL9, RPS4Y1, RPL17, RPSA, EIF3L, EIF3F, RPS27A, MRPL55, MRPL10, RPL35A, …
REACTOME_EUKARYOTIC_TRANSLATION_ELONGATION	1.41143e-08	2.55902e-06	0.74774	-0.903416	-2.04704	90	RPL13A, RPL27A, RPL23A, RPL37A, RPS20, RPL3, RPS19, RPS26, RPL27, RPS14, RPS29, RPL35, RPS2, RPS27, RPS16, RPS6, RPS11, RPL37, RPS23, RPS9, RPL4, RPL21, RPS18, RPL26, RPL34, RPL38, RPL31, RPLP0, RPS21, RPL39L, RPL7, RPL15, RPL29, RPLP2, UBA52, RPL6, RPL41, RPL36A, RPS3, RPL7A, RPS5, RPL13, RPL23, EEF2, RPL9, RPS4Y1, RPL17, RPSA, RPS27A, RPL35A, RPL18A
WP_CYTOPLASMIC_RIBOSOMAL_PROTEINS	1.02218e-08	2.00772e-06	0.74774	-0.908059	-2.04156	85	RPL13A, RPL27A, RPL23A, RPL37A, RPS20, RPL3, RPS19, RPS26, RPL27, RPS14, RPS29, RPL35, RPS2, RPS27, RPS16, RPS6, RPS11, RPL37, RPS23, RPS9, RPL4, RPL21, RPS18, RPL26, RPL34, RPL38, RPL31, RPLP0, RPS21, RPL7, RPL15, RPL29, RPLP2, UBA52, RPL6, RPL41, RPL36A, RPS3, RPL7A, RPS5, RPL13, RPL23, RPS6KA1, RPL9, RPS4Y1, RPL17, RPSA, RPS27A, RPL35A, RPL18A
KEGG_RIBOSOME	2.09747e-08	3.29583e-06	0.733762	-0.904179	-2.03283	85	RPL13A, RPL27A, RPL23A, RPL37A, RPS20, RPL3, RPS19, RPS26, RPL27, RPS29, RPL35, RPS2, RPS27, RPS16, RPS6, RPS11, RPL37, RPS23, RPS9, RPL4, RPL21, RPS18, RPL26, RPL34, RPL38, RPL31, RPLP0, RPS21, RPL7, RPL15, RPL29, RPLP2, UBA52, RPL6, RPL41, RPL36A, RPS3, RPL7A, RPS5, RPL13, RPL23, RPL9, RPS4Y1, RPL17, RPSA, RPS27A, RPL35A, RPL18A
KEGG_MEDICUS_REFERENCE_TRANSLATION_INITIATION	1.9684e-08	3.29583e-06	0.733762	-0.910022	-2.03222	80	RPL13A, RPL27A, RPL23A, RPL37A, RPS20, RPL3, RPS19, RPS26, RPL27, RPS14, RPS29, RPL35, RPS2, RPS27, RPS16, RPS6, RPS11, RPL37, RPS23, RPS9, RPL4, RPL21, RPS18, RPL26, RPL34, RPL38, RPL31, RPLP0, RPS21, RPL7, RPL15, RPL29, RPLP2, UBA52, RPL6, RPL41, RPL36A, RPS3, RPL7A, RPS5, RPL13, RPL23, RPL9, RPS4Y1, RPL17, RPSA, RPS27A, RPL35A, RPL18A
REACTOME_SIGNALING_BY_ROBO_RECEPTORS	4.48885e-08	6.61264e-06	0.719513	-0.818627	-1.98584	183	RPL13A, RPL27A, RPL23A, RPL37A, RPS20, RPL3, RPS19, RPS26, RPL27, RPS14, RPS29, RPL35, RPS2, RPS27, RPS16, RPS6, RPS11, RPL37, RPS23, RPS9, RPL4, RPL21, RPS18, RPL26, RPL34, RPL38, RPL31, RPLP0, RPS21, RPL39L, RPL7, RPL15, RPL29, RPLP2, UBA52, RPL6, RPL41, RPL36A, RPS3, RPL7A, RPS5, RPL13, RPL23, RPL9, RPS4Y1, RPL17, RPSA, RPS27A, RPL35A, RPL18A
WP_ELECTRON_TRANSPORT_CHAIN_OXPHOS_SYSTEM_IN_MITOCHONDRIA	1.54025e-06	0.000181519	0.643552	-0.862312	-1.9829	99	MT-ND1, MT-ATP6, MT-CO1, MT-CO3, MT-ND5, MT-ND4, MT-CYB, UCP2, MT-CO2, MT-ND2, MT-ND3, NDUFB7, UQCRFS1
KEGG_OXIDATIVE_PHOSPHORYLATION	6.77748e-07	8.87473e-05	0.659444	-0.851487	-1.97958	112	MT-ND1, MT-ATP6, MT-CO1, MT-CO3, MT-ND5, MT-ND4, MT-CYB, MT-CO2, MT-ND2, MT-ND3, NDUFB7, UQCRFS1
REACTOME_RESPIRATORY_ELECTRON_TRANSPORT_ATP_SYNTHESIS_BY_CHEMIOSMOTIC_COUPLING_AND_HEAT_PRODUCTION_BY_UNCOUPLING_PROTEINS	1.04135e-06	0.000129182	0.643552	-0.843695	-1.96935	121	MT-ND1, MT-ATP6, MT-CO1, MT-CO3, MT-ND5, MT-ND4, MT-CYB, UCP2, MT-CO2, MT-ND2, MT-ND3, NDUFB7, UQCRFS1
REACTOME_RESPIRATORY_ELECTRON_TRANSPORT	5.48396e-06	0.000582062	0.610527	-0.845464	-1.94876	102	MT-ND1, MT-CO1, MT-CO3, MT-ND5, MT-ND4, MT-CYB, MT-CO2, MT-ND2, MT-ND3, NDUFB7, UQCRFS1
REACTOME_THE_CITRIC_ACID_TCA_CYCLE_AND_RESPIRATORY_ELECTRON_TRANSPORT	5.76909e-07	7.99867e-05	0.659444	-0.80758	-1.9391	163	MT-ND1, MT-ATP6, MT-CO1, MT-CO3, MT-ND5, MT-ND4, MT-CYB, UCP2, MT-CO2, MT-ND2, MT-ND3, NDUFB7, UQCRFS1
KEGG_PARKINSONS_DISEASE	6.45769e-06	0.000634199	0.610527	-0.831422	-1.91966	108	MT-ND1, MT-ATP6, MT-CO1, MT-CO3, MT-ND5, MT-ND4, MT-CYB, MT-CO2, MT-ND2, MT-ND3, NDUFB7, UQCRFS1
REACTOME_SARS_COV_2_MODULATES_HOST_TRANSLATION_MACHINERY	2.64993e-05	0.0020148	0.57561	-0.904022	-1.91388	50	RPS20, RPS19, RPS26, RPS14, RPS29, RPS2, RPS27, RPS16, RPS6, RPS11, RPS23, RPS9, RPS18, RPS21, RPS3, RPS5, RPS4Y1, SNRPD2, RPSA, RPS27A, RPS17, RPS4X, RPS25
WP_OXIDATIVE_PHOSPHORYLATION	0.000104131	0.00629325	0.538434	-0.879796	-1.90464	58	MT-ND1, MT-ATP6, MT-ND5, GZMB, MT-ND4, MT-ND2, MT-ND3, NDUFB7
REACTOME_SARS_COV_1_MODULATES_HOST_TRANSLATION_MACHINERY	4.85929e-05	0.00336863	0.557332	-0.916027	-1.89174	36	RPS20, RPS19, RPS26, RPS14, RPS29, RPS2, RPS27, RPS16, RPS6, RPS11, RPS23, RPS9, RPS18, RPS21, RPS3, RPS5, RPS4Y1, RPSA, RPS27A, RPS17, RPS4X, RPS25
KEGG_MEDICUS_PATHOGEN_SARS_COV_2_NSP1_TO_TRANSLATION_INITIATION	2.87821e-05	0.00211998	0.57561	-0.921074	-1.88282	33	RPS20, RPS19, RPS26, RPS14, RPS29, RPS2, RPS27, RPS16, RPS6, RPS11, RPS23, RPS9, RPS18, RPS21, RPS3, RPS5, RPS4Y1, RPSA, RPS27A, RPS17, RPS4X, RPS25
REACTOME_COMPLEX_I_BIOGENESIS	0.000158733	0.00870079	0.518848	-0.866208	-1.87803	57	MT-ND1, MT-ND5, MT-ND4, MT-ND2, MT-ND3, NDUFB7
REACTOME_ACTIVATION_OF_THE_MRNA_UPON_BINDING_OF_THE_CAP_BINDING_COMPLEX_AND_EIFS_AND_SUBSEQUENT_BINDING_TO_43S	0.000283211	0.0145115	0.498493	-0.861209	-1.86734	59	RPS20, RPS19, RPS26, RPS14, RPS29, RPS2, RPS27, RPS16, RPS6, RPS11, RPS23, RPS9, RPS18, RPS21, EIF4A1, RPS3, RPS5, EIF3D, RPS4Y1, RPSA, EIF3L, EIF3F, RPS27A, EIF4H, RPS17, RPS4X, RPS25, EIF3I
KEGG_MEDICUS_REFERENCE_ELECTRON_TRANSFER_IN_COMPLEX_I	0.000258904	0.0135608	0.498493	-0.879202	-1.85531	44	MT-ND1, MT-ND5, MT-ND4, MT-ND2, MT-ND3, NDUFB7
REACTOME_SARS_COV_2_HOST_INTERACTIONS	2.43387e-05	0.00191221	0.57561	-0.767773	-1.8478	169	RPS20, RPS19, RPS26, RPS14, RPS29, RPS2, RPS27, RPS16, RPS6, RPS11, HLA-C, RPS23, RPS9, RPS18, HLA-A, HLA-F, RPS21, YWHAQ, UBA52, RPS3, RPS5, RPS4Y1, SNRPD2, RPSA, RPS27A
KEGG_MEDICUS_VARIANT_MUTATION_CAUSED_ABERRANT_TDP43_TO_ELECTRON_TRANSFER_IN_COMPLEX_I	0.000387016	0.0194084	0.498493	-0.877502	-1.84483	45	MT-ND1, MT-ND5, MT-ND4, MT-ND2, MT-ND3, NDUFB7
KEGG_MEDICUS_VARIANT_MUTATION_INACTIVATED_PINK1_TO_ELECTRON_TRANSFER_IN_COMPLEX_I	0.000417075	0.0200621	0.498493	-0.876459	-1.84264	45	MT-ND1, MT-ND5, MT-ND4, MT-ND2, MT-ND3, NDUFB7
KEGG_MEDICUS_VARIANT_MUTATION_CAUSED_ABERRANT_SNCA_TO_ELECTRON_TRANSFER_IN_COMPLEX_I	0.000574883	0.0250926	0.477271	-0.871815	-1.83287	45	MT-ND1, MT-ND5, MT-ND4, MT-ND2, MT-ND3, NDUFB7
WP_MITOCHONDRIAL_COMPLEX_I_ASSEMBLY_MODEL_OXPHOS_SYSTEM	0.000634807	0.0262498	0.477271	-0.848089	-1.83259	56	MT-ND1, MT-ND5, MT-ND4, MT-ND2, NDUFB7
REACTOME_NERVOUS_SYSTEM_DEVELOPMENT	5.67986e-06	0.000582062	0.610527	-0.70556	-1.82338	338	RPL13A, RPL27A, RPL23A, RPL37A, RPS20, RPL3, RPS19, RPS26, RPL27, RPS14, RPS29, RPL35, RPS2, RPS27, RPS16, RPS6, RPS11, RPL37, RPS23, RPS9, RPL4, RPL21, RPS18, RPL26, RPL34, RPL38, RPL31, RPLP0, RPS21, RPL39L, RPL7, ITGB1, RPL15, PIK3R1, RPL29, RPLP2, UBA52, MBP, RPL6, RPL41, AP2M1, RPL36A, RPS3, RPL7A, RPS5, TYROBP, RPL13, RPL23, COL6A2, TLN1, RPS6KA1, RPL9, MSN, RPS4Y1, RPL17, ARHGEF12, CFL1, R…
KEGG_MEDICUS_REFERENCE_ELECTRON_TRANSFER_IN_COMPLEX_IV	0.000462815	0.0218171	0.498493	-0.95621	-1.80228	14	MT-CO1, MT-CO3, MT-CO2
KEGG_MEDICUS_ENV_FACTOR_ARSENIC_TO_ELECTRON_TRANSFER_IN_COMPLEX_IV	0.000607453	0.0260321	0.477271	-0.954981	-1.80212	15	MT-CO1, MT-CO3, MT-CO2
REACTOME_SARS_COV_1_HOST_INTERACTIONS	0.000794878	0.0302182	0.477271	-0.798866	-1.7937	87	RPS20, RPS19, RPS26, RPS14, RPS29, RPS2, RPS27, RPS16, RPS6, RPS11, RPS23, RPS9, RPS18, RPS21, YWHAQ, UBA52, RPS3, RPS5, RPS4Y1, PCBP2, RPSA, RPS27A, RPS17, RPS4X, RPS25
REACTOME_SARS_COV_1_INFECTION	0.000690536	0.0275117	0.477271	-0.760292	-1.7873	126	RPS20, RPS19, RPS26, RPS14, RPS29, RPS2, RPS27, RPS16, RPS6, RPS11, RPS23, RPS9, RPS18, RPS21, YWHAQ, UBA52, RPS3, RPS5, RPS4Y1, PCBP2, RPSA, RPS27A, RPS17, RPS4X, RPS25
REACTOME_SARS_COV_2_INFECTION	1.61409e-05	0.00140904	0.57561	-0.722128	-1.78662	234	RPS20, RPS19, RPS26, RPS14, RPS29, RPS2, RPS27, RPS16, RPS6, RPS11, HLA-C, RPS23, RPS9, RPS18, HLA-A, HLA-F, RPS21, YWHAQ, UBA52, RPS3, RPS5, MGAT4A, RPS4Y1, SNRPD2, RPSA, RPS27A, SRPK2, RPS17, RPS4X, RPS25, RPN2, HLA-B, AKT3, ZCRB1, VPS18, SNRPB, DDOST
KEGG_MEDICUS_VARIANT_MUTATION_CAUSED_ABERRANT_ABETA_TO_ELECTRON_TRANSFER_IN_COMPLEX_IV	0.00140067	0.0471831	0.45506	-0.944646	-1.78262	15	MT-CO1, MT-CO3, MT-CO2
REACTOME_METABOLISM_OF_RNA	4.19109e-06	0.000470399	0.610527	-0.616662	-1.70122	679	RPL13A, RPL27A, RPL23A, RPL37A, RPS20, RPL3, RPS19, RPS26, RPL27, RPS14, RPS29, RPL35, RPS2, RPS27, RPS16, RPS6, RPS11, RPL37, RPS23, RPS9, RPL4, RPL21, RPS18, RPL26, RPL34, RPL38, RPL31, RPLP0, RPS21, RPL39L, LUC7L3, RPL7, RPL15, RPL29, RPLP2, UBA52, MPHOSPH10, SF1, RPL6, RPL41, EIF4A1, RPL36A, RPS3, RPL7A, RPS5, RPL13, RPL23, PABPN1, CCDC12, ADAR, RPL9, DDX46, RPS4Y1, PCBP2, RPL17, SNRPD2, CWC1…
REACTOME_VIRAL_INFECTION_PATHWAYS	7.17224e-06	0.000676199	0.610527	-0.62025	-1.68123	602	RPL13A, RPL27A, RPL23A, RPL37A, RPS20, RPL3, RPS19, RPS26, RPL27, RPS14, RPS29, RPL35, RPS2, RPS27, RPS16, RPS6, RPS11, HLA-C, RPL37, RPS23, RPS9, RPL4, RPL21, RPS18, RPL26, RPL34, HLA-A, RPL38, RPL31, HLA-F, IGLC3, IGLC2, RPLP0, RPS21, RPL39L, RPL7, ITGB1, RPL15, YWHAQ, RPL29, RPLP2, UBA52, APOBEC3G, RPL6, RPL41, AP2M1, RPL36A, RPS3, RPL7A, RPS5, MGAT4A, RPL13, RPL23, PABPN1, RPL9, ZBP1, RPS4Y1,…
REACTOME_DEVELOPMENTAL_BIOLOGY	3.70996e-05	0.00264981	0.557332	-0.622809	-1.67204	545	RPL13A, RPL27A, RPL23A, RPL37A, RPS20, RPL3, RPS19, RPS26, RPL27, RPS14, RPS29, RPL35, RPS2, RPS27, RPS16, RPS6, RPS11, RPL37, RPS23, RPS9, RPL4, RPL21, RPS18, RPL26, RPL34, RPL38, ZEB2, RPL31, RPLP0, RPS21, RPL39L, RPL7, ITGB1, RPL15, PIK3R1, CCND3, RPL29, RPLP2, UBA52, MBP, MED10, RPL6, RPL41, AP2M1, EIF4A1, RPL36A, RPS3, RPL7A, RPS5, TYROBP, CAPNS1, RPL13, RPL23, COL6A2, TLN1, PABPN1, RPS6KA1,…
REACTOME_CELLULAR_RESPONSES_TO_STIMULI	0.000116782	0.00688136	0.538434	-0.582196	-1.59178	629	RPL13A, RPL27A, RPL23A, MT-CO1, RPL37A, MT-CO3, RPS20, RPL3, RPS19, RPS26, RPL27, RPS14, RPS29, RPL35, RPS2, RPS27, RPS16, RPS6, RPS11, RPL37, MT-CO2, RPS23, RPS9, RPL4, RPL21, RPS18, RPL26, RPL34, RPL38, RPL31, RPLP0, RPS21, RPL39L, RPL7, RPL15, CDKN2D, RPL29, RPLP2, UBA52, RPL6, RPL41, RPL36A, RPS3, RPL7A, RPS5, HBB, SQSTM1, RPL13, RPL23, TLN1, RORA, RPS6KA1, RPL9, RPS4Y1, LAMTOR1, RPL17, TFDP2…
REACTOME_INFECTIOUS_DISEASE	8.0455e-05	0.00508199	0.538434	-0.564064	-1.563	722	RPL13A, RPL27A, RPL23A, RPL37A, RPS20, RPL3, RPS19, RPS26, RPL27, RPS14, RPS29, RPL35, RPS2, RPS27, RPS16, RPS6, RPS11, HLA-C, RPL37, FCGR3A, RPS23, RPS9, RPL4, RPL21, RPS18, RPL26, RPL34, HLA-A, RPL38, RPL31, HLA-F, IGLC3, IGLC2, RPLP0, RPS21, RPL39L, RPL7, ITGB1, RPL15, YWHAQ, RPL29, RPLP2, UBA52, APOBEC3G, RPL6, RPL41, AP2M1, RPL36A, RPS3, CALM1, RPL7A, RPS5, MGAT4A, RPL13, RPL23, EEF2, PABPN1…
Enriched in MDS Baseline
Pathway	pval	padj	log2err	ES	NES	Size	Leading Edge
HALLMARK_TNFA_SIGNALING_VIA_NFKB	1.41673e-07	6.94199e-06	0.690132	0.841352	2.03435	143	CD69, ZFP36, DUSP1, BTG1, FOS, JUNB, JUN, NFKBIA, CCL4, FOSB, PTGER4, DUSP2, EIF1, MCL1, EGR1, IER2, GADD45B, TNF, GPR183, PNRC1, KLF9, SGK1, CSF1, AREG, PPP1R15A, MAFF, IER3, TNFSF9, TNFRSF9, PDE4B, BCL2A1, TNFAIP8, RHOB, NR4A2, ATF3, KDM6B, GADD45A, PHLDA2, KLF4, KLF6, SLC2A3, SNN, PLK2, CEBPB, MARCKS
HALLMARK_HYPOXIA	4.95501e-05	0.00121398	0.557332	0.810307	1.93288	119	ZFP36, DUSP1, BTG1, FOS, CXCR4, JUN, DDIT4, PNRC1, PPP1R15A, WSB1, MAFF, IER3, PLIN2, MT2A, CITED2, HSPA5, AMPD3, JMJD6, ATF3, UGP2, IDS, KLF6, SLC2A3, CASP6, NOCT
PID_ATF2_PATHWAY	1.95415e-05	0.00164498	0.57561	0.932217	1.92686	38	JUND, DUSP1, FOS, JUNB, JUN, ATF3, GADD45A
REACTOME_NUCLEAR_EVENTS_KINASE_AND_TRANSCRIPTION_FACTOR_ACTIVATION	2.16541e-05	0.00175995	0.57561	0.91408	1.91356	45	JUND, FOS, JUNB, FOSB, ID1, EGR1, SGK1, CDK5R1
WP_NUCLEAR_RECEPTORS_META_PATHWAY	7.8065e-06	0.000707689	0.593325	0.80192	1.90268	146	JUND, JUNB, TSC22D3, SRGN, JUN, FTH1, HSPA1A, ALOX5AP, EGR1, DNAJB1, HSP90AA1, HSP90AB1, GADD45B, TNF, FKBP5, MAFF, PDE4B, AIP, RGS2, PTGES3, PRDX1, SLC2A3, IFNG, PLK2
REACTOME_ESTROGEN_DEPENDENT_GENE_EXPRESSION	8.19328e-05	0.00508199	0.538434	0.858892	1.88744	78	JUND, FOS, JUN, FOSB, HSP90AA1, HSP90AB1, DDX5, PTGES3
PID_AP1_PATHWAY	0.000181529	0.00972418	0.518848	0.895042	1.87371	45	JUND, DUSP1, FOS, JUNB, JUN, FOSB, EGR1, ELF1, MT2A
HALLMARK_UV_RESPONSE_UP	0.000207204	0.00338434	0.518848	0.792273	1.87244	109	BTG1, FOS, JUNB, TUBA4A, NFKBIA, FOSB, DNAJB1, DNAJA1, PPP1R2, RHOB, ATF3
PID_P53_DOWNSTREAM_PATHWAY	7.71815e-05	0.00505324	0.538434	0.826839	1.85945	95	DUSP1, JUN, DDIT4, MCL1, RGCC, DDX5, PLK3, SH2D1A, PRDM1, VCAN, SESN1, BCL2A1, ATF3, GADD45A, CASP6
REACTOME_NGF_STIMULATED_TRANSCRIPTION	6.7361e-05	0.00453628	0.538434	0.952834	1.85433	25	JUND, FOS, JUNB, FOSB, ID1, EGR1, SGK1, CDK5R1
WP_CORTICOTROPIN_RELEASING_HORMONE_SIGNALING_PATHWAY	0.000121568	0.00698866	0.538434	0.867135	1.85032	60	JUND, FOS, JUNB, NFKBIA, FOSB, HSP90AA1, NR4A2
WP_PHOTODYNAMIC_THERAPY_INDUCED_AP_1_SURVIVAL_SIGNALING	0.000560201	0.0249131	0.477271	0.896278	1.85019	39	FOS, JUNB, JUN, MCL1, HSP90AA1, TNF, IFNG, FASLG, TNFSF10
WP_ROLE_OF_HYPOXIA_ANGIOGENESIS_AND_FGF_PATHWAY_IN_OA_CHONDROCYTE_HYPERTROPHY	0.000134693	0.00755884	0.518848	0.936239	1.83142	27	JUND, FOS, JUNB, JUN, FOSB, CEBPB
REACTOME_SIGNALING_BY_NTRKS	0.000417028	0.0200621	0.498493	0.816772	1.8298	91	JUND, FOS, JUNB, FOSB, ID1, EGR1, SGK1, SOS1, CDK5R1
BIOCARTA_TOLL_PATHWAY	0.000712012	0.0275117	0.477271	0.939839	1.82651	22	FOS, JUN, NFKBIA, EIF2AK2
WP_HOST_PATHOGEN_INTERACTION_OF_HUMAN_CORONAVIRUSES_INTERFERON_INDUCTION	0.00115207	0.0405286	0.45506	0.905813	1.81652	31	FOS, JUN, NFKBIA, OAS1
PID_S1P_S1P2_PATHWAY	0.000539383	0.0244486	0.477271	0.954907	1.80019	17	FOS, JUN, MAPK1
REACTOME_ESR_MEDIATED_SIGNALING	0.000627879	0.0262498	0.477271	0.775848	1.79502	119	JUND, FOS, JUN, FOSB, HSP90AA1, HSP90AB1, DDX5, HSPB1, FKBP5, AREG
WP_NETWORK_MAP_OF_SARS_COV_2_SIGNALING_PATHWAY	0.00066477	0.0270149	0.477271	0.772145	1.79411	123	DUSP1, FOS, JUNB, JUN, DDIT4, CCL4, CCL3, ACTB, ACTG1, EGR1, HSPA8, HLA-DRB5, TNF, CCR5, BST2, IFI44L, EIF4A2, GABARAPL2, CD2, NLRP3, IGLL1, HLA-DRB1, CD8B, MX1, HLA-DRA, IFNG, CEBPB, MMP25, TNFSF10, CD8A, TGFBR2
WP_VITAMIN_D_IN_INFLAMMATORY_DISEASES	0.000707619	0.0275117	0.477271	0.933914	1.79192	20	DUSP1, NFKBIA, TNF
REACTOME_CELLULAR_RESPONSE_TO_HEAT_STRESS	0.00129844	0.0450061	0.45506	0.795779	1.78934	88	HSPA1B, HSPA1A, HSPH1, HSPA8, DNAJB1, HSP90AA1, HSP90AB1, HSPB1, HSPA6, YWHAE, HSPA5, PTGES3, RPA3, ST13, HSPA2, MAPK1, RANBP2, RLN1
WP_ARYL_HYDROCARBON_RECEPTOR_PATHWAY_WP2873	0.00084797	0.031148	0.477271	0.931469	1.78723	20	JUND, JUNB, JUN, HSP90AA1, TNF, AIP, PTGES3, IFNG
PID_FRA_PATHWAY	0.000858983	0.031148	0.477271	0.942347	1.78342	18	JUND, JUNB, JUN, CCND1
WP_OXIDATIVE_STRESS_RESPONSE	0.000858983	0.031148	0.477271	0.942303	1.78334	18	FOS, JUNB, CYBB
BIOCARTA_EPO_PATHWAY	0.000882678	0.0315223	0.477271	0.941959	1.78269	18	FOS, JUN, SOS1
HALLMARK_P53_PATHWAY	0.000650823	0.00797258	0.477271	0.737926	1.78212	148	BTG1, FOS, SOCS1, TSPYL2, JUN, DDIT4, TXNIP, HINT1, PLK3, LDHB, RGS16, PPP1R15A, IER3, SESN1, TNFSF9, CDK5R1, ATF3, ZFP36L1, GADD45A, KLF4, PLK2, APP
HALLMARK_ESTROGEN_RESPONSE_LATE	0.00197587	0.0161362	0.431708	0.784182	1.78108	87	ZFP36, FOS, DUSP2, PDCD4, FKBP5, FABP5, SGK1, S100A9, AREG, CHPT1, CD9
HALLMARK_INFLAMMATORY_RESPONSE	0.00143529	0.0140658	0.45506	0.753117	1.76867	105	CD69, RGS1, NFKBIA, CXCR6, PTGER4, GPR183, BST2, CSF1, RGS16, IRF7, NLRP3, TNFSF9, TNFRSF9, CD48, CYBB, PDE4B, SLAMF1, KLF6, CCR7, LTA, IFNGR2, TNFSF10, BTG2, NAMPT
REACTOME_SIGNALING_BY_NUCLEAR_RECEPTORS	0.00140128	0.0471831	0.45506	0.718596	1.71424	158	JUND, FOS, JUN, FOSB, HSP90AA1, HSP90AB1, DDX5, HSPB1, FKBP5, FABP5, AREG
HALLMARK_INTERFERON_GAMMA_RESPONSE	0.00368075	0.0257652	0.431708	0.685272	1.68173	165	CD69, BTG1, SOCS1, NFKBIA, TXNIP, B2M, HLA-DQA1, LYSMD2, BST2, IFI44L, IRF7, XCL1, HLA-DRB1, MT2A, PDE4B, ARL4A, MX1, HLA-DMA, IRF2, CD38, XAF1, PNP, GZMA, BANK1, TNFSF10, NAMPT, SRI, CD74, VCAM1, VAMP8
REACTOME_CYTOKINE_SIGNALING_IN_IMMUNE_SYSTEM	0.000491545	0.0227171	0.477271	0.566494	1.57948	543	FOS, JUNB, CCL3L1, SOCS1, TUBA4A, JUN, HSPA1B, NFKBIA, CCL4, IGHG1, CCL3, HSPA1A, B2M, MCL1, EGR1, HSPA8, CD27, HLA-DQA1, HLA-DRB5, IGHG4, SKP1, HSP90AA1, HLA-DQB1, HNRNPF, PDCD4, SLA, TNF, CCR5, BST2, NPM1, EIF4A2, CCR2, HNRNPA2B1, TNFSF8, CSF1, EIF4G2, CD40LG, CCR1, IRF7, TNFSF14, SOS1, TNFSF9, HLA-DRB1, MT2A, TNFRSF9, IFNGR1, AIP, VIM, HNRNPDL, MX1, IRF2, DUSP6, EIF4A3, HLA-DRA, XAF1, IFNG, OA…
Healthy Donor Versus MDS Baseline
CD4+ T Cells
Enriched in Healthy Donor
Pathway	pval	padj	log2err	ES	NES	Size	Leading Edge
REACTOME_METABOLISM_OF_AMINO_ACIDS_AND_DERIVATIVES	5.24031e-24	1.22099e-20	1.27091	-0.906396	-2.02477	245	RPS2, RPS27, RPS16, RPL3, RPL27, RPS29, RPL23A, RPL37A, RPS20, RPL13A, RPL27A, RPS6, RPS18, RPL37, RPL21, RPS11, RPS14, RPL35, RPL4, RPS9, RPS23, RPL38, RPL13, RPL9, RPLP0, RPLP2, RPL34, RPS19, RPL31, RPL15, RPL41, RPS5, RPS21, RPS3, UBA52, RPS4Y1, RPS28, RPL23, RPL17, RPS26, RPL36, RPL7A, RPL7, RPL35A, RPL26, RPS27A, RPL10A, RPS17, RPS25, RPL6, RPSA, RPL22, RPS12, RPS7, RPL18, RPL18A, RPL29, RPL…
REACTOME_RRNA_PROCESSING	7.53832e-21	5.85476e-18	1.17789	-0.912259	-2.01818	196	RPS2, RPS27, RPS16, RPL3, RPL27, RPS29, RPL23A, RPL37A, RPS20, RPL13A, RPL27A, RPS6, RPS18, RPL37, RPL21, RPS11, RPS14, RPL35, RPL4, RPS9, RPS23, RPL38, RPL13, RPL9, RPLP0, RPLP2, RPL34, RPS19, RPL31, RPL15, RPL41, RPS5, RPS21, RPS3, UBA52, RPS4Y1, RPS28, RPL23, RPL17, RPS26, RPL36, RPL7A, RPL7, RPL35A, RPL26, RPS27A, RPL10A, RPS17, RPS25, RPL6, RPSA, RPL22, RPS12, RPS7, FBL, RPL18, RPL18A, RPL29…
REACTOME_TRANSLATION	5.10308e-21	5.85476e-18	1.18665	-0.88689	-1.99106	269	RPS2, RPS27, RPS16, RPL3, RPL27, RPS29, RPL23A, RPL37A, RPS20, RPL13A, RPL27A, RPS6, RPS18, RPL37, RPL21, RPS11, RPS14, RPL35, RPL4, RPS9, RPS23, RPL38, RPL13, RPL9, RPLP0, RPLP2, RPL34, RPS19, RPL31, RPL15, RPL41, RPS5, RPS21, RPS3, UBA52, EEF2, RPS4Y1, RPS28, RPL23, RPL17, RPS26, RPL36, RPL7A, RPL7, RPL35A, RPL26, EIF3L, RPS27A, RPL10A, EIF3D, RPS17, RPS25, RPL6, EIF4A1, RPSA, RPL22, RPS12, RPS…
REACTOME_CELLULAR_RESPONSE_TO_STARVATION	2.92909e-18	1.7062e-15	1.10534	-0.927679	-1.9891	145	RPS2, RPS27, RPS16, RPL3, RPL27, RPS29, RPL23A, RPL37A, RPS20, RPL13A, RPL27A, RPS6, RPS18, RPL37, RPL21, RPS11, RPS14, RPL35, RPL4, RPS9, RPS23, RPL38, RPL13, RPL9, RPLP0, RPLP2, RPL34, RPS19, RPL31, RPL15, RPL41, RPS5, RPS21, RPS3, UBA52, RPS4Y1, RPS28, RPL23, RPL17, RPS26, RPL36, RPL7A, RPL7, RPL35A, RPL26, RPS27A, RPL10A, RPS17, RPS25, RPL6, RPSA, RPL22, RPS12, RPS7, RPL18, RPL18A, RPL29, RPL…
REACTOME_REGULATION_OF_EXPRESSION_OF_SLITS_AND_ROBOS	1.46212e-17	6.81349e-15	1.07687	-0.917845	-1.98329	155	RPS2, RPS27, RPS16, RPL3, RPL27, RPS29, RPL23A, RPL37A, RPS20, RPL13A, RPL27A, RPS6, RPS18, RPL37, RPL21, RPS11, RPS14, RPL35, RPL4, RPS9, RPS23, RPL38, RPL13, RPL9, RPLP0, RPLP2, RPL34, RPS19, RPL31, RPL15, RPL41, RPS5, RPS21, RPS3, UBA52, RPS4Y1, RPS28, RPL23, RPL17, RPS26, RPL36, RPL7A, RPL7, RPL35A, RPL26, RPS27A, RPL10A, RPS17, RPS25, RPL6, RPSA, RPL22, RPS12, RPS7, RPL18, RPL18A, RPL29, RPL…
REACTOME_NONSENSE_MEDIATED_DECAY_NMD	3.37601e-15	9.83262e-13	1.00732	-0.93249	-1.96759	112	RPS2, RPS27, RPS16, RPL3, RPL27, RPS29, RPL23A, RPL37A, RPS20, RPL13A, RPL27A, RPS6, RPS18, RPL37, RPL21, RPS11, RPS14, RPL35, RPL4, RPS9, RPS23, RPL38, RPL13, RPL9, RPLP0, RPLP2, RPL34, RPS19, RPL31, RPL15, RPL41, RPS5, RPS21, RPS3, UBA52, RPS4Y1, RPS28, RPL23, RPL17, RPS26, RPL36, RPL7A, RPL7, RPL35A, RPL26, RPS27A, RPL10A, RPS17, RPS25, RPL6, RPSA, RPL22, RPS12, RPS7, RPL18, RPL18A, RPL29, RPL…
REACTOME_SRP_DEPENDENT_COTRANSLATIONAL_PROTEIN_TARGETING_TO_MEMBRANE	5.7592e-15	1.11824e-12	0.996986	-0.931781	-1.96363	110	RPS2, RPS27, RPS16, RPL3, RPL27, RPS29, RPL23A, RPL37A, RPS20, RPL13A, RPL27A, RPS6, RPS18, RPL37, RPL21, RPS11, RPS14, RPL35, RPL4, RPS9, RPS23, RPL38, RPL13, RPL9, RPLP0, RPLP2, RPL34, RPS19, RPL31, RPL15, RPL41, RPS5, RPS21, RPS3, UBA52, RPS4Y1, RPS28, RPL23, RPL17, RPS26, RPL36, RPL7A, RPL7, RPL35A, RPL26, RPS27A, RPL10A, RPS17, RPS25, RPL6, RPSA, RPL22, RPS12, RPS7, RPL18, RPL18A, RPL29, RPL…
REACTOME_SIGNALING_BY_ROBO_RECEPTORS	5.37232e-15	1.11824e-12	0.996986	-0.891065	-1.95946	185	RPS2, RPS27, RPS16, RPL3, RPL27, RPS29, RPL23A, RPL37A, RPS20, RPL13A, RPL27A, RPS6, RPS18, RPL37, RPL21, RPS11, RPS14, RPL35, RPL4, RPS9, RPS23, RPL38, RPL13, RPL9, RPLP0, RPLP2, RPL34, RPS19, RPL31, RPL15, RPL41, RPS5, RPS21, RPS3, UBA52, RPS4Y1, RPS28, RPL23, RPL17, RPS26, RPL36, RPL7A, RPL7, RPL35A, RPL26, NELL2, RPS27A, RPL10A, RPS17, RPS25, RPL6, RPSA, RPL22, RPS12, RPS7, RPL18, RPL18A, RPL…
REACTOME_EUKARYOTIC_TRANSLATION_INITIATION	2.3391e-15	8.36441e-13	1.00732	-0.92845	-1.9591	117	RPS2, RPS27, RPS16, RPL3, RPL27, RPS29, RPL23A, RPL37A, RPS20, RPL13A, RPL27A, RPS6, RPS18, RPL37, RPL21, RPS11, RPS14, RPL35, RPL4, RPS9, RPS23, RPL38, RPL13, RPL9, RPLP0, RPLP2, RPL34, RPS19, RPL31, RPL15, RPL41, RPS5, RPS21, RPS3, UBA52, RPS4Y1, RPS28, RPL23, RPL17, RPS26, RPL36, RPL7A, RPL7, RPL35A, RPL26, EIF3L, RPS27A, RPL10A, EIF3D, RPS17, RPS25, RPL6, EIF4A1, RPSA, RPL22, RPS12, RPS7, RPL…
REACTOME_SELENOAMINO_ACID_METABOLISM	4.13984e-15	9.98254e-13	0.996986	-0.941071	-1.95359	98	RPS2, RPS27, RPS16, RPL3, RPL27, RPS29, RPL23A, RPL37A, RPS20, RPL13A, RPL27A, RPS6, RPS18, RPL37, RPL21, RPS11, RPS14, RPL35, RPL4, RPS9, RPS23, RPL38, RPL13, RPL9, RPLP0, RPLP2, RPL34, RPS19, RPL31, RPL15, RPL41, RPS5, RPS21, RPS3, UBA52, RPS4Y1, RPS28, RPL23, RPL17, RPS26, RPL36, RPL7A, RPL7, RPL35A, RPL26, RPS27A, RPL10A, RPS17, RPS25, RPL6, RPSA, RPL22, RPS12, RPS7, RPL18, RPL18A, RPL29, RPL…
REACTOME_RESPONSE_OF_EIF2AK4_GCN2_TO_AMINO_ACID_DEFICIENCY	2.51291e-15	8.36441e-13	1.00732	-0.93975	-1.95032	99	RPS2, RPS27, RPS16, RPL3, RPL27, RPS29, RPL23A, RPL37A, RPS20, RPL13A, RPL27A, RPS6, RPS18, RPL37, RPL21, RPS11, RPS14, RPL35, RPL4, RPS9, RPS23, RPL38, RPL13, RPL9, RPLP0, RPLP2, RPL34, RPS19, RPL31, RPL15, RPL41, RPS5, RPS21, RPS3, UBA52, RPS4Y1, RPS28, RPL23, RPL17, RPS26, RPL36, RPL7A, RPL7, RPL35A, RPL26, RPS27A, RPL10A, RPS17, RPS25, RPL6, RPSA, RPL22, RPS12, RPS7, RPL18, RPL18A, RPL29, RPL…
REACTOME_INFLUENZA_INFECTION	8.55799e-15	1.53386e-12	0.986546	-0.903814	-1.94645	152	RPS2, RPS27, RPS16, RPL3, RPL27, RPS29, RPL23A, RPL37A, RPS20, RPL13A, RPL27A, RPS6, RPS18, RPL37, RPL21, RPS11, RPS14, RPL35, RPL4, RPS9, RPS23, RPL38, RPL13, RPL9, RPLP0, RPLP2, RPL34, RPS19, RPL31, RPL15, RPL41, RPS5, RPS21, RPS3, UBA52, RPS4Y1, RPS28, RPL23, RPL17, RPS26, RPL36, RPL7A, RPL7, RPL35A, RPL26, RPS27A, RPL10A, RPS17, RPS25, RPL6, RPSA, SLC25A6, RPL22, RPS12, RPS7, RPL18, RPL18A, R…
REACTOME_EUKARYOTIC_TRANSLATION_ELONGATION	4.28435e-15	9.98254e-13	0.996986	-0.943907	-1.93048	90	RPS2, RPS27, RPS16, RPL3, RPL27, RPS29, RPL23A, RPL37A, RPS20, RPL13A, RPL27A, RPS6, RPS18, RPL37, RPL21, RPS11, RPS14, RPL35, RPL4, RPS9, RPS23, RPL38, RPL13, RPL9, RPLP0, RPLP2, RPL34, RPS19, RPL31, RPL15, RPL41, RPS5, RPS21, RPS3, UBA52, EEF2, RPS4Y1, RPS28, RPL23, RPL17, RPS26, RPL36, RPL7A, RPL7, RPL35A, RPL26, RPS27A, RPL10A, RPS17, RPS25, RPL6, RPSA, RPL22, RPS12, RPS7, RPL18, EEF1B2, EEF1…
WP_CYTOPLASMIC_RIBOSOMAL_PROTEINS	4.91097e-14	7.62837e-12	0.965328	-0.944494	-1.92964	86	RPS2, RPS27, RPS16, RPL3, RPL27, RPS29, RPL23A, RPL37A, RPS20, RPL13A, RPL27A, RPS6, RPS18, RPL37, RPL21, RPS11, RPS14, RPL35, RPL4, RPS9, RPS23, RPL38, RPL13, RPL9, RPLP0, RPLP2, RPL34, RPS19, RPL31, RPL15, RPL41, RPS5, RPS21, RPS3, UBA52, RPS4Y1, RPS28, RPL23, RPL17, RPS26, RPL36, RPL7A, RPL7, RPL35A, RPL26, RPS27A, RPL10A, RPS17, RPS25, RPL6, RPSA, RPL22, RPS12, RPS7, RPL18, RPL18A, RPL29, RPL…
KEGG_RIBOSOME	7.23686e-14	1.05387e-11	0.954542	-0.942788	-1.92816	85	RPS2, RPS27, RPS16, RPL3, RPL27, RPS29, RPL23A, RPL37A, RPS20, RPL13A, RPL27A, RPS6, RPS18, RPL37, RPL21, RPS11, RPL35, RPL4, RPS9, RPS23, RPL38, RPL13, RPL9, RPLP0, RPLP2, RPL34, RPS19, RPL31, RPL15, RPL41, RPS5, RPS21, RPS3, UBA52, RPS4Y1, RPS28, RPL23, RPL17, RPS26, RPL36, RPL7A, RPL7, RPL35A, RPL26, RPS27A, RPL10A, RPS17, RPS25, RPL6, RPSA, RPL22, RPS12, RPS7, RPL18, RPL18A, RPL29, RPLP1
KEGG_MEDICUS_REFERENCE_TRANSLATION_INITIATION	2.27912e-13	3.12373e-11	0.932595	-0.946889	-1.92486	80	RPS2, RPS27, RPS16, RPL3, RPL27, RPS29, RPL23A, RPL37A, RPS20, RPL13A, RPL27A, RPS6, RPS18, RPL37, RPL21, RPS11, RPS14, RPL35, RPL4, RPS9, RPS23, RPL38, RPL13, RPL9, RPLP0, RPLP2, RPL34, RPS19, RPL31, RPL15, RPL41, RPS5, RPS21, RPS3, UBA52, RPS4Y1, RPS28, RPL23, RPL17, RPS26, RPL36, RPL7A, RPL7, RPL35A, RPL26, RPS27A, RPL10A, RPS17, RPS25, RPL6, RPSA, RPL22, RPS12, RPS7, RPL18, RPL18A, RPL29, RPL…
REACTOME_SARS_COV_2_MODULATES_HOST_TRANSLATION_MACHINERY	6.91975e-06	0.000644921	0.610527	-0.913217	-1.80181	50	RPS2, RPS27, RPS16, RPS29, RPS20, RPS6, RPS18, RPS11, RPS14, RPS9, RPS23, RPS19, RPS5, RPS21, RPS3, RPS4Y1, RPS28, RPS26, RPS27A, RPS17, RPS25, RPSA, RPS12, RPS7
REACTOME_NERVOUS_SYSTEM_DEVELOPMENT	1.60483e-09	1.86963e-07	0.788187	-0.780133	-1.79945	343	RPS2, RPS27, RPS16, RPL3, RPL27, RPS29, RPL23A, RPL37A, RPS20, RPL13A, RPL27A, RPS6, RPS18, RPL37, RPL21, RPS11, RPS14, RPL35, RPL4, RPS9, RPS23, RPL38, RPL13, RPL9, RPLP0, RPLP2, RPL34, RPS19, RPL31, RPL15, RPL41, RPS5, RPS21, RPS3, UBA52, RPS4Y1, RPS28, RPL23, RPL17, RPS26, RPL36, RPL7A, RPL7, RPL35A, RPL26, NELL2, RPS27A, RPL10A, RPS17, RPS25, RPL6, RPSA, RPL22, RPS12, RPS7, RPL18, RPL18A, FYN…
REACTOME_METABOLISM_OF_RNA	4.19484e-14	6.98141e-12	0.965328	-0.74914	-1.79178	682	RPS2, RPS27, RPS16, RPL3, RPL27, RPS29, RPL23A, RPL37A, RPS20, RPL13A, RPL27A, RPS6, RPS18, RPL37, RPL21, RPS11, RPS14, RPL35, RPL4, RPS9, RPS23, RPL38, RPL13, RPL9, RPLP0, RPLP2, RPL34, RPS19, RPL31, RPL15, RPL41, RPS5, RPS21, RPS3, UBA52, RPS4Y1, RPS28, RPL23, RPL17, RPS26, LUC7L3, RPL36, RPL7A, RPL7, RPL35A, RPL26, RPS27A, RPL10A, RPS17, RPS25, RPL6, SF1, EIF4A1, RPSA, RPL22, RPS12, RPS7, FBL,…
REACTOME_ACTIVATION_OF_THE_MRNA_UPON_BINDING_OF_THE_CAP_BINDING_COMPLEX_AND_EIFS_AND_SUBSEQUENT_BINDING_TO_43S	9.54639e-06	0.000855503	0.593325	-0.895027	-1.79063	59	RPS2, RPS27, RPS16, RPS29, RPS20, RPS6, RPS18, RPS11, RPS14, RPS9, RPS23, RPS19, RPS5, RPS21, RPS3, RPS4Y1, RPS28, RPS26, EIF3L, RPS27A, EIF3D, RPS17, RPS25, EIF4A1, RPSA, RPS12, RPS7, EIF3F, EIF4H
KEGG_MEDICUS_PATHOGEN_SARS_COV_2_NSP1_TO_TRANSLATION_INITIATION	1.4764e-05	0.00122857	0.593325	-0.92812	-1.78636	33	RPS2, RPS27, RPS16, RPS29, RPS20, RPS6, RPS18, RPS11, RPS14, RPS9, RPS23, RPS19, RPS5, RPS21, RPS3, RPS4Y1, RPS28, RPS26, RPS27A, RPS17, RPS25, RPSA, RPS12, RPS7
REACTOME_SARS_COV_2_HOST_INTERACTIONS	3.36261e-07	3.5613e-05	0.674963	-0.821367	-1.78466	169	RPS2, RPS27, RPS16, RPS29, RPS20, RPS6, RPS18, RPS11, RPS14, RPS9, RPS23, HLA-C, RPS19, RPS5, RPS21, HLA-A, RPS3, UBA52, RPS4Y1, RPS28, RPS26, RPS27A, HLA-F, RPS17, RPS25, RPSA, RPS12, RPS7
REACTOME_SARS_COV_1_MODULATES_HOST_TRANSLATION_MACHINERY	2.32057e-05	0.00168967	0.57561	-0.925062	-1.78117	36	RPS2, RPS27, RPS16, RPS29, RPS20, RPS6, RPS18, RPS11, RPS14, RPS9, RPS23, RPS19, RPS5, RPS21, RPS3, RPS4Y1, RPS28, RPS26, RPS27A, RPS17, RPS25, RPSA, RPS12, RPS7, EEF1A1
WP_ELECTRON_TRANSPORT_CHAIN_OXPHOS_SYSTEM_IN_MITOCHONDRIA	1.21127e-05	0.00104529	0.593325	-0.843099	-1.74973	99	MT-CO1, MT-CO3, MT-ATP6, MT-ND1, MT-ND5, MT-CYB, MT-ND4, MT-ND2, UCP2, MT-ND3, MT-CO2, SLC25A6, NDUFA1, COX11, COX4I1, NDUFB7, SURF1, ATP5PD, ATP5F1E, NDUFB8, NDUFC1, NDUFA2, COX7A2, NDUFA10, COX6C, SDHA, MT-ATP8, NDUFS4, NDUFB4, NDUFA5, UQCR11, ATP5F1B, NDUFA3, UQCRFS1, MT-ND6, NDUFB10
KEGG_OXIDATIVE_PHOSPHORYLATION	1.95707e-05	0.00151999	0.57561	-0.826605	-1.74417	112	MT-CO1, MT-CO3, MT-ATP6, MT-ND1, MT-ND5, MT-CYB, MT-ND4, MT-ND2, MT-ND3, MT-CO2, NDUFA1, COX11, COX4I1, NDUFB7, ATP5PD, ATP5F1E, NDUFB8, ATP6V0E2, NDUFC1, NDUFA2, COX7A2, NDUFA10, COX6C, SDHA, MT-ATP8, NDUFS4, NDUFB4, NDUFA5, UQCR11, ATP5F1B, NDUFA3, UQCRFS1, MT-ND6, NDUFB10
REACTOME_RRNA_MODIFICATION_IN_THE_NUCLEUS_AND_CYTOSOL	6.87296e-05	0.0040035	0.538434	-0.872252	-1.7415	58	RPS2, RPS6, RPS14, RPS9, RPS7, FBL
REACTOME_DEVELOPMENTAL_BIOLOGY	1.76857e-09	1.96228e-07	0.788187	-0.735372	-1.73705	549	RPS2, RPS27, RPS16, RPL3, RPL27, RPS29, RPL23A, RPL37A, RPS20, RPL13A, RPL27A, RPS6, RPS18, RPL37, RPL21, RPS11, RPS14, RPL35, RPL4, RPS9, RPS23, RPL38, RPL13, RPL9, RPLP0, RPLP2, RPL34, RPS19, RPL31, RPL15, RPL41, RPS5, RPS21, RPS3, UBA52, RPS4Y1, RPS28, RPL23, RPL17, RPS26, RPL36, RPL7A, RPL7, RPL35A, RPL26, NELL2, RPS27A, RPL10A, MYC, RPS17, RPS25, RPL6, EIF4A1, TCF7, FOXP1, RPSA, RPL22, RPS12…
REACTOME_VIRAL_INFECTION_PATHWAYS	1.90916e-10	2.47131e-08	0.826657	-0.731643	-1.73618	599	RPS2, RPS27, RPS16, RPL3, RPL27, RPS29, RPL23A, RPL37A, RPS20, RPL13A, RPL27A, RPS6, RPS18, RPL37, RPL21, RPS11, RPS14, RPL35, RPL4, RPS9, RPS23, RPL38, RPL13, RPL9, RPLP0, RPLP2, RPL34, HLA-C, RPS19, RPL31, RPL15, RPL41, RPS5, RPS21, HLA-A, RPS3, UBA52, RPS4Y1, RPS28, RPL23, RPL17, RPS26, RPL36, RPL7A, RPL7, RPL35A, RPL26, RPS27A, RPL10A, HLA-F, RPS17, MGAT4A, RPS25, RPL6, RPSA, SLC25A6, RCAN3, …
REACTOME_SARS_COV_2_INFECTION	9.92798e-07	9.63841e-05	0.643552	-0.777827	-1.73032	235	RPS2, RPS27, RPS16, RPS29, RPS20, RPS6, RPS18, RPS11, RPS14, RPS9, RPS23, HLA-C, RPS19, RPS5, RPS21, HLA-A, RPS3, UBA52, RPS4Y1, RPS28, RPS26, RPS27A, HLA-F, RPS17, MGAT4A, RPS25, RPSA, RPS12, RPS7
REACTOME_SARS_COV_1_HOST_INTERACTIONS	5.90089e-05	0.00361817	0.557332	-0.845199	-1.72678	86	RPS2, RPS27, RPS16, RPS29, RPS20, RPS6, RPS18, RPS11, RPS14, RPS9, RPS23, RPS19, RPS5, RPS21, RPS3, UBA52, RPS4Y1, RPS28, RPS26, RPS27A, RPS17, RPS25, RPSA, RCAN3, RPS12, RPS7, EEF1A1, PCBP2
REACTOME_RESPIRATORY_ELECTRON_TRANSPORT	7.55153e-05	0.00429148	0.538434	-0.825838	-1.72563	102	MT-CO1, MT-CO3, MT-ND1, MT-ND5, MT-CYB, MT-ND4, MT-ND2, MT-ND3, MT-CO2, NDUFA1, COX11, COX4I1, NDUFB7, SURF1, NDUFB8, NDUFC1, NDUFA2, NDUFA10, COX6C, SDHA, NDUFS4, NDUFB4, NDUFA5, TACO1, UQCR11, NDUFAF2, NDUFA3, UQCRFS1, MT-ND6, NDUFB10
REACTOME_PROTEIN_HYDROXYLATION	0.000709228	0.0317789	0.477271	-0.947642	-1.72515	17	RPL27A, RPS6, RPS23
REACTOME_RESPIRATORY_ELECTRON_TRANSPORT_ATP_SYNTHESIS_BY_CHEMIOSMOTIC_COUPLING_AND_HEAT_PRODUCTION_BY_UNCOUPLING_PROTEINS	2.2259e-05	0.00167301	0.57561	-0.813075	-1.72216	121	MT-CO1, MT-CO3, MT-ATP6, MT-ND1, MT-ND5, MT-CYB, MT-ND4, MT-ND2, UCP2, MT-ND3, MT-CO2, NDUFA1, COX11, COX4I1, NDUFB7, SURF1, ATP5PD, ATP5F1E, NDUFB8, NDUFC1, NDUFA2, NDUFA10, COX6C, SDHA, MT-ATP8, NDUFS4, NDUFB4, NDUFA5, TACO1, UQCR11, NDUFAF2, ATP5F1B, NDUFA3, UQCRFS1, MT-ND6, NDUFB10
REACTOME_SARS_COV_1_INFECTION	3.09245e-05	0.00211924	0.557332	-0.813166	-1.71925	125	RPS2, RPS27, RPS16, RPS29, RPS20, RPS6, RPS18, RPS11, RPS14, RPS9, RPS23, RPS19, RPS5, RPS21, RPS3, UBA52, RPS4Y1, RPS28, RPS26, RPS27A, RPS17, RPS25, RPSA, RCAN3, RPS12, RPS7, EEF1A1, PCBP2
KEGG_PARKINSONS_DISEASE	0.000103357	0.00573386	0.538434	-0.819706	-1.7181	108	MT-CO1, MT-CO3, MT-ATP6, MT-ND1, MT-ND5, MT-CYB, MT-ND4, MT-ND2, MT-ND3, MT-CO2, SLC25A6, NDUFA1, SNCA, COX4I1, NDUFB7, ATP5PD, ATP5F1E, NDUFB8, NDUFC1, UBE2L3, NDUFA2, COX7A2, NDUFA10, COX6C, SDHA, MT-ATP8, NDUFS4, NDUFB4, NDUFA5, UQCR11, ATP5F1B, NDUFA3, UQCRFS1, MT-ND6, NDUFB10
REACTOME_CELLULAR_RESPONSES_TO_STIMULI	5.7069e-10	6.99846e-08	0.801216	-0.718985	-1.71039	628	RPS2, RPS27, RPS16, MT-CO1, RPL3, MT-CO3, RPL27, RPS29, RPL23A, RPL37A, RPS20, RPL13A, RPL27A, RPS6, RPS18, RPL37, RPL21, RPS11, RPS14, RPL35, RPL4, RPS9, RPS23, RPL38, RPL13, RPL9, RPLP0, RPLP2, RPL34, RPS19, RPL31, RPL15, RPL41, RPS5, RPS21, RPS3, UBA52, RPS4Y1, RPS28, RPL23, RPL17, RPS26, RPL36, RPL7A, RPL7, HBA2, RPL35A, HBA1, RPL26, MT-CO2, RPS27A, RPL10A, MYC, RPS17, RPS25, RPL6, RPSA, CREB…
REACTOME_GAMMA_CARBOXYLATION_HYPUSINYLATION_HYDROXYLATION_AND_ARYLSULFATASE_ACTIVATION	0.00065151	0.0303603	0.477271	-0.884736	-1.70507	40	RPL27A, RPS6, RPS23, EEF2
KEGG_MEDICUS_VARIANT_MUTATION_CAUSED_ABERRANT_SNCA_TO_ELECTRON_TRANSFER_IN_COMPLEX_I	0.000775669	0.0334687	0.477271	-0.86784	-1.6964	45	MT-ND1, MT-ND5, MT-ND4, MT-ND2, MT-ND3, NDUFA1, SNCA, NDUFB7, NDUFB8, NDUFC1, NDUFA2, NDUFA10, NDUFS4, NDUFB4, NDUFA5, NDUFA3, MT-ND6, NDUFB10
REACTOME_COMPLEX_I_BIOGENESIS	0.000772589	0.0334687	0.477271	-0.849128	-1.69313	57	MT-ND1, MT-ND5, MT-ND4, MT-ND2, MT-ND3, NDUFA1, NDUFB7, NDUFB8, NDUFC1, NDUFA2, NDUFA10, NDUFS4, NDUFB4, NDUFA5, NDUFAF2, NDUFA3, MT-ND6, NDUFB10
KEGG_MEDICUS_VARIANT_MUTATION_CAUSED_ABERRANT_TDP43_TO_ELECTRON_TRANSFER_IN_COMPLEX_I	0.00112559	0.0460109	0.45506	-0.863236	-1.6874	45	MT-ND1, MT-ND5, MT-ND4, MT-ND2, MT-ND3, NDUFA1, NDUFB7, NDUFB8, NDUFC1, NDUFA2, NDUFA10, NDUFS4, NDUFB4, NDUFA5, NDUFA3, MT-ND6, NDUFB10
KEGG_MEDICUS_VARIANT_MUTATION_INACTIVATED_PINK1_TO_ELECTRON_TRANSFER_IN_COMPLEX_I	0.00112559	0.0460109	0.45506	-0.863205	-1.68734	45	MT-ND1, MT-ND5, MT-ND4, MT-ND2, MT-ND3, NDUFA1, NDUFB7, NDUFB8, NDUFC1, NDUFA2, NDUFA10, NDUFS4, NDUFB4, NDUFA5, NDUFA3, MT-ND6, NDUFB10
REACTOME_THE_CITRIC_ACID_TCA_CYCLE_AND_RESPIRATORY_ELECTRON_TRANSPORT	6.05617e-05	0.00361817	0.557332	-0.775194	-1.67506	163	MT-CO1, MT-CO3, MT-ATP6, MT-ND1, MT-ND5, MT-CYB, MT-ND4, MT-ND2, UCP2, MT-ND3, MT-CO2, NDUFA1, COX11, PDK1, COX4I1, NDUFB7, SURF1, ATP5PD, ATP5F1E, NDUFB8, NDUFC1, MPC1, NDUFA2, NDUFA10, COX6C, SDHA, MT-ATP8, NDUFS4, NDUFB4, NDUFA5, TACO1, UQCR11, HAGH, NDUFAF2, ATP5F1B, NDUFA3, UQCRFS1, MT-ND6, NDUFB10, IDH3G, ETFB, OGDH, COX19, MDH2
REACTOME_SARS_COV_INFECTIONS	3.31415e-05	0.00220627	0.557332	-0.703394	-1.6176	338	RPS2, RPS27, RPS16, RPS29, RPS20, RPS6, RPS18, RPS11, RPS14, RPS9, RPS23, HLA-C, RPS19, RPS5, RPS21, HLA-A, RPS3, UBA52, RPS4Y1, RPS28, RPS26, RPS27A, HLA-F, RPS17, MGAT4A, RPS25, RPSA, RCAN3, RPS12, RPS7, EEF1A1, PCBP2, TAB2, ARID4B, ITGB1, AP2M1, RPN2
REACTOME_INFECTIOUS_DISEASE	4.37682e-07	4.43391e-05	0.674963	-0.671545	-1.60714	714	RPS2, RPS27, RPS16, RPL3, RPL27, RPS29, RPL23A, RPL37A, RPS20, RPL13A, RPL27A, RPS6, RPS18, RPL37, RPL21, RPS11, RPS14, RPL35, RPL4, RPS9, RPS23, RPL38, RPL13, RPL9, RPLP0, RPLP2, RPL34, HLA-C, RPS19, RPL31, RPL15, RPL41, RPS5, RPS21, HLA-A, RPS3, UBA52, EEF2, RPS4Y1, RPS28, RPL23, RPL17, RPS26, RPL36, RPL7A, RPL7, RPL35A, RPL26, RPS27A, RPL10A, HLA-F, RPS17, MGAT4A, RPS25, RPL6, GNAS, ENO1, RPSA…
Enriched in MDS Baseline
Pathway	pval	padj	log2err	ES	NES	Size	Leading Edge
REACTOME_NUCLEAR_EVENTS_KINASE_AND_TRANSCRIPTION_FACTOR_ACTIVATION	4.40416e-05	0.00277343	0.557332	0.87706	1.84555	48	JUND, FOS, JUNB, SGK1, CDK5R1, ID1, MAPK14, ID2, LYL1, EGR1
REACTOME_ATTENUATION_PHASE	4.12688e-05	0.00267101	0.557332	0.93398	1.8445	23	HSPA1B, HSPA1A, HSP90AB1, HSPA8, HSPH1, HSP90AA1, DNAJB1, HSPA6, PTGES3, MRPL18, HSPB1, HSBP1, RLN1, FKBP4
WP_NUCLEAR_RECEPTORS_META_PATHWAY	1.95404e-05	0.00151999	0.57561	0.735435	1.81899	141	TSC22D3, JUND, HSPA1A, SRGN, JUNB, FTH1, HSP90AB1, FKBP5, HSP90AA1, RGS2, FTL, DNAJB1, TNFAIP3, JUN, IL2, PTGES3, CDC42EP3, PRDX1, SMC1A
HALLMARK_TNFA_SIGNALING_VIA_NFKB	0.000211916	0.00752655	0.518848	0.724787	1.81389	137	CD69, BTG1, DUSP1, FOS, NFKBIA, ZFP36, JUNB, AREG, SGK1, IL7R, NFIL3, KLF2, GPR183, TNFAIP3, JUN, PTGER4, EIF1, PPP1R15A, CEBPB, RIPK2
REACTOME_NGF_STIMULATED_TRANSCRIPTION	2.94422e-05	0.0020788	0.57561	0.927968	1.80343	26	JUND, FOS, JUNB, SGK1, CDK5R1, ID1
REACTOME_HSF1_DEPENDENT_TRANSACTIVATION	0.000121563	0.00658702	0.538434	0.917516	1.80195	29	HSPA1B, HSPA1A, HSP90AB1, HSPA8, HSPH1, HSP90AA1, DNAJB1, HSPA6, PTGES3, MRPL18, HSPB1, HSBP1, RLN1, FKBP4
REACTOME_HSP90_CHAPERONE_CYCLE_FOR_STEROID_HORMONE_RECEPTORS_SHR_IN_THE_PRESENCE_OF_LIGAND	0.000682917	0.0311999	0.477271	0.859398	1.79113	40	HSPA1B, TUBA4A, HSPA1A, HSP90AB1, HSPA8, FKBP5, HSP90AA1, DNAJB1, DYNLL1, DNAJA1, PTGES3, TUBA1B, STIP1
HALLMARK_INTERFERON_GAMMA_RESPONSE	0.000413197	0.00752655	0.498493	0.683126	1.7737	157	CD69, TXNIP, BTG1, IFI44L, NFKBIA, IFITM2, SOCS1, B2M, XAF1, LYSMD2, TNFAIP3, LY6E, IRF7, BST2, HLA-DRB1, IFIT3, HLA-DQA1, IFI44, PNP, ISG15, RIPK2, USP18, MX1, HLA-B, IFITM3, CD38, OAS2, IFIT1, CCL5, ARL4A, TOR1B
REACTOME_CELLULAR_RESPONSE_TO_HEAT_STRESS	0.000227729	0.0117913	0.518848	0.770428	1.76396	88	HSPA1B, HSPA1A, HSP90AB1, HSPA8, HSPH1, HSP90AA1, HSPA5, DNAJB1, HSPA6, PTGES3, MRPL18, HSPB1, YWHAE, HSBP1, ST13, RPA2, RLN1, FKBP4, ATM
HALLMARK_HYPOXIA	0.000515766	0.00752655	0.477271	0.708592	1.74586	120	BTG1, DUSP1, CXCR4, DDIT4, FOS, ZFP36, HSPA5, NFIL3, TNFAIP3, JUN, PPP1R15A, GLRX
REACTOME_LEISHMANIA_INFECTION	0.000187738	0.00994158	0.518848	0.737161	1.74291	105	TXNIP, ACTB, ACTG1, IGHG1, HSP90AB1, IGLC3, ACTR3, IGHG4, JUN, NLRP3, IGLC2, CYBA
REACTOME_REGULATION_OF_HSF1_MEDIATED_HEAT_SHOCK_RESPONSE	0.000338759	0.0171589	0.498493	0.786961	1.73925	73	HSPA1B, HSPA1A, HSPA8, HSPH1, HSPA5, DNAJB1, HSPA6, MRPL18, HSPB1, YWHAE, ST13, RPA2, RLN1, FKBP4, ATM
WP_MAPK_SIGNALING_PATHWAY	0.000373412	0.0185117	0.498493	0.68497	1.73074	151	JUND, DUSP1, HSPA1B, FOS, HSPA1A, HSPA8, HSPA6, JUN, STMN1, TNFRSF1A, RAP1B, HSPB1, RAC2, GADD45A
REACTOME_HSF1_ACTIVATION	0.00110749	0.0460109	0.45506	0.886088	1.72204	26	HSPA1B, HSPA1A, HSP90AB1, HSPH1, HSP90AA1, DNAJB1, HSPA6, PTGES3, MRPL18, HSPB1, YWHAE, HSBP1, RPA2, RLN1, FKBP4
HALLMARK_P53_PATHWAY	0.000614412	0.00752655	0.477271	0.684073	1.71295	143	TXNIP, BTG1, DDIT4, FOS, TOB1, TSPYL2, SOCS1, LDHB, CDK5R1, JUN, PPP1R15A, RGS16
KEGG_MAPK_SIGNALING_PATHWAY	0.000441188	0.0209789	0.498493	0.672482	1.70197	160	JUND, DUSP1, HSPA1B, FOS, HSPA1A, HSPA8, HSPA6, JUN, STMN1, TNFRSF1A, RAP1B, HSPB1, RAC2, GADD45A
HALLMARK_UV_RESPONSE_UP	0.00231753	0.01894	0.431708	0.698635	1.69985	107	BTG1, FOS, TUBA4A, NFKBIA, JUNB, DNAJB1, DNAJA1, PPP1R2, RHOB
HALLMARK_MTORC1_SIGNALING	0.00231918	0.01894	0.431708	0.615063	1.60989	167	CXCR4, DDIT4, TUBA4A, PPIA, HSPD1, HSPA5, NFIL3, ACTR3, SLA, PPP1R15A, CALR, HSPE1, PNP, CORO1A, GLRX, PRDX1, HSP90B1, GAPDH, STIP1, CD9, CACYBP
REACTOME_INNATE_IMMUNE_SYSTEM	0.000404964	0.0196576	0.498493	0.459594	1.40395	691	TXNIP, ACTB, HSPA1B, FOS, NFKBIA, HSPA1A, ACTG1, FTH1, SOCS1, B2M, PTPRC, IGHG1, HSP90AB1, HSPA8, PPIA, HSP90AA1, IGLC3, FTL, ACTR3, TNFAIP3, IGHG4, SKP1, HSPA6, YPEL5, JUN, IRF7, DYNLL1, NLRP3, BST2, ATP6V0E1, IGLC2, CYBA, S100A11, ICAM2, CST3, S100A8, HMGB1, PNP, ISG15, RIPK2, SRP14, RAP1B, USP18, TUBB, COPB1, POLR2K, HLA-B, DDX3X, HSP90B1, LAIR1, RHOA, RAC2

## Sheet: Supplemental Table 4
DVN: Baseline Versus EOS
CD8+ T Cells
Enriched in Baseline
Pathway	pval	padj	log2err	ES	NES	Size	Leading Edge
HALLMARK_HEME_METABOLISM	5.43415e-08	2.66273e-06	0.719513	-0.851809	-2.26969	154	HBB, AHSP, HBD, CA1, ALAS2, BLVRB, SNCA, SELENBP1, SLC4A1, BPGM, MPP1, SLC25A37, MYL4, EPB42, CA2, PDZK1IP1, TRIM58, TFRC, KLF1, GYPA, RBM38, SLC6A8, BNIP3L, RHAG, SDCBP, HBQ1, GYPB, OSBP2, LMO2, TENT5C, ELL2, GATA1, FECH, ANK1, ADIPOR1, NFE2, ISCA1, RNF19A, RIOK3, KAT2B, HMBS
REACTOME_HEME_SIGNALING	8.71103e-07	0.00014479	0.659444	-0.94733	-2.11243	38	HBB, HBA2, HBA1
WP_FOLATE_METABOLISM	0.000110812	0.00831802	0.538434	-0.939416	-2.04162	28	HBB, HBA1, MPO, IFNG, MTHFD2, LDLR, TP53
WP_SELENIUM_MICRONUTRIENT_NETWORK	0.000793052	0.0498766	0.477271	-0.888559	-2.01478	41	HBB, HBA1, MPO, SELENOK, IFNG, LDLR
WP_VITAMIN_B12_METABOLISM	5.82653e-05	0.00451944	0.557332	-0.949179	-1.9955	19	HBB, HBA1, MPO, IFNG, LDLR
REACTOME_BINDING_AND_UPTAKE_OF_LIGANDS_BY_SCAVENGER_RECEPTORS	4.15326e-05	0.00333263	0.557332	-0.958	-1.97748	16	HBB, HBA2, HBA1, FTH1, IGLC3, CALR, CD36
BIOCARTA_AHSP_PATHWAY	3.39439e-05	0.00282098	0.557332	-0.972972	-1.94859	13	HBB, HBA2, HBA1, AHSP, ALAS2, GATA1, FECH
REACTOME_TRANSPORT_OF_SMALL_MOLECULES	0.000303099	0.0201518	0.498493	-0.630141	-1.78882	352	HBB, HBA2, HBA1, CA1, FTH1, SLC4A1, CA2, SLC7A5, TFRC, APOC1, PSME2, RHAG, UBB, PSME1, SLC1A4
Enriched in EOS
Pathway	pval	padj	log2err	ES	NES	Size	Leading Edge
REACTOME_TRANSLATION	3.23129e-11	1.8798e-08	0.851339	0.819092	2.08072	267	RPL13A, RPS20, RPS6, RPL27A, EEF1A1, RPL23A, RPL7, RPL3, RPL6, RPS2, RPL9, RPS16, RPS7, RPL10A, RPL13, RPS14, RPS18, RPL29, RPL7A, RPLP0, RPL19, RPS9, RPS3A, RPS3, RPS27A, RPL4, RPSA, RPS4X, RPS23, RPL15, RPS11, UBA52, RPL14, RPL11, RPL18, RPL21, RPL5, RPL18A, RPS19, RPL31, RPL27, RPL10, RPS25, RPL32, RPL30, RPS5, RPL26, RPL17, RPL8, EIF3F, EEF2, EIF3H, RPLP2, RPL24, EIF3L, SSR2, RPS4Y1, RPS10, R…
REACTOME_RRNA_PROCESSING	6.48962e-09	1.88767e-06	0.761461	0.828296	2.06625	196	RPL13A, RPS20, RPS6, RPL27A, RPL23A, RPL7, RPL3, RPL6, RPS2, RPL9, RPS16, RPS7, RPL10A, RPL13, RPS14, RPS18, RPL29, RPL7A, RPLP0, RPL19, RPS9, RPS3A, RPS3, RPS27A, RPL4, RPSA, RPS4X, RPS23, RPL15, RPS11, UBA52, RPL14, RPL11, RPL18, RPL21, RPL5, RPL18A, RPS19, RPL31, RPL27, RPL10, RPS25, RPL32, RPL30, RPS5, RPL26, RPL17, RPL8, RPLP2, RPL24, RPS4Y1, RPS10, RPS13, RPL35, RPL22
REACTOME_METABOLISM_OF_AMINO_ACIDS_AND_DERIVATIVES	1.40179e-09	4.65994e-07	0.788187	0.81089	2.06358	240	RPL13A, RPS20, RPS6, RPL27A, RPL23A, RPL7, RPL3, RPL6, RPS2, RPL9, RPS16, RPS7, RPL10A, RPL13, RPS14, RPS18, RPL29, RPL7A, RPLP0, RPL19, RPS9, RPS3A, RPS3, RPS27A, RPL4, RPSA, RPS4X, RPS23, RPL15, RPS11, UBA52, RPL14, RPL11, RPL18, RPL21, RPL5, RPL18A, RPS19, RPL31, RPL27, RPL10, RPS25, RPL32, RPL30, RPS5, RPL26, RPL17, RPL8, RPLP2, RPL24, RPS4Y1, RPS10, RPS13, RPL35, RPL22
REACTOME_SIGNALING_BY_ROBO_RECEPTORS	2.76075e-08	7.13808e-06	0.733762	0.825386	2.04185	183	RPL13A, RPS20, RPS6, RPL27A, RPL23A, RPL7, RPL3, RPL6, RPS2, RPL9, RPS16, RPS7, RPL10A, RPL13, RPS14, RPS18, RPL29, RPL7A, RPLP0, RPL19, RPS9, RPS3A, RPS3, RPS27A, RPL4, RPSA, RPS4X, RPS23, RPL15, RPS11, UBA52, RPL14, RPL11, RPL18, RPL21, RPL5, RPL18A, RPS19, RPL31, RPL27, RPL10, RPS25, RPL32, RPL30, RPS5, RPL26, RPL17, RPL8, NCK2, RPLP2, RPL24, RPS4Y1, RPS10, RPS13, CAP1, RPL35, UBC, RPL22
REACTOME_CELLULAR_RESPONSE_TO_STARVATION	1.5325e-07	3.56612e-05	0.690132	0.846589	2.03744	142	RPL13A, RPS20, RPS6, RPL27A, RPL23A, RPL7, RPL3, RPL6, RPS2, RPL9, RPS16, RPS7, RPL10A, RPL13, RPS14, RPS18, RPL29, RPL7A, RPLP0, RPL19, RPS9, RPS3A, RPS3, RPS27A, RPL4, RPSA, RPS4X, RPS23, RPL15, RPS11, UBA52, RPL14, RPL11, RPL18, RPL21, RPL5, RPL18A, RPS19, RPL31, RPL27, RPL10, RPS25, RPL32, RPL30, RPS5, RPL26, RPL17, RPL8, RPLP2, RPL24, RPS4Y1, RPS10, RPS13, RPL35, RPL22
REACTOME_NERVOUS_SYSTEM_DEVELOPMENT	7.21777e-10	2.79929e-07	0.801216	0.777394	2.02676	337	RPL13A, RPS20, RPS6, RPL27A, RPL23A, RPL7, RPL3, RPL6, RPS2, RPL9, RPS16, RPS7, RPL10A, RPL13, RPS14, RPS18, RPL29, RPL7A, RPLP0, RPL19, RPS9, RPS3A, RPS3, RPS27A, RPL4, RPSA, RPS4X, RPS23, RPL15, RPS11, UBA52, RPL14, RPL11, RPL18, RPL21, RPL5, RPL18A, RPS19, RPL31, RPL27, RPL10, RPS25, RPL32, RPL30, RPS5, RPL26, RPL17, RPL8, NCK2, RPLP2, ARPC5, RPL24, RPS4Y1, RPS10, RPS13, CAP1, RPL35, MYH9, UBC…
REACTOME_REGULATION_OF_EXPRESSION_OF_SLITS_AND_ROBOS	5.82585e-07	0.000112973	0.659444	0.832444	2.02234	155	RPL13A, RPS20, RPS6, RPL27A, RPL23A, RPL7, RPL3, RPL6, RPS2, RPL9, RPS16, RPS7, RPL10A, RPL13, RPS14, RPS18, RPL29, RPL7A, RPLP0, RPL19, RPS9, RPS3A, RPS3, RPS27A, RPL4, RPSA, RPS4X, RPS23, RPL15, RPS11, UBA52, RPL14, RPL11, RPL18, RPL21, RPL5, RPL18A, RPS19, RPL31, RPL27, RPL10, RPS25, RPL32, RPL30, RPS5, RPL26, RPL17, RPL8, RPLP2, RPL24, RPS4Y1, RPS10, RPS13, RPL35, UBC, RPL22
REACTOME_INFLUENZA_INFECTION	4.25327e-07	8.99759e-05	0.674963	0.834474	2.01809	152	RPL13A, RPS20, RPS6, RPL27A, RPL23A, RPL7, RPL3, RPL6, RPS2, RPL9, RPS16, RPS7, RPL10A, RPL13, RPS14, RPS18, RPL29, RPL7A, RPLP0, RPL19, RPS9, RPS3A, RPS3, RPS27A, RPL4, RPSA, RPS4X, RPS23, RPL15, RPS11, UBA52, RPL14, RPL11, RPL18, RPL21, RPL5, RPL18A, RPS19, RPL31, RPL27, RPL10, RPS25, RPL32, RPL30, RPS5, RPL26, RPL17, RPL8, RPLP2, RPL24, RPS4Y1, RPS10, RPS13, RPL35, RPL22, SLC25A6
REACTOME_EUKARYOTIC_TRANSLATION_INITIATION	7.978e-07	0.000142806	0.659444	0.848055	2.01237	117	RPL13A, RPS20, RPS6, RPL27A, RPL23A, RPL7, RPL3, RPL6, RPS2, RPL9, RPS16, RPS7, RPL10A, RPL13, RPS14, RPS18, RPL29, RPL7A, RPLP0, RPL19, RPS9, RPS3A, RPS3, RPS27A, RPL4, RPSA, RPS4X, RPS23, RPL15, RPS11, UBA52, RPL14, RPL11, RPL18, RPL21, RPL5, RPL18A, RPS19, RPL31, RPL27, RPL10, RPS25, RPL32, RPL30, RPS5, RPL26, RPL17, RPL8, EIF3F, EIF3H, RPLP2, RPL24, EIF3L, RPS4Y1, RPS10, RPS13, EIF3D, RPL35, …
REACTOME_NONSENSE_MEDIATED_DECAY_NMD	6.31484e-06	0.000805575	0.610527	0.850017	2.00923	112	RPL13A, RPS20, RPS6, RPL27A, RPL23A, RPL7, RPL3, RPL6, RPS2, RPL9, RPS16, RPS7, RPL10A, RPL13, RPS14, RPS18, RPL29, RPL7A, RPLP0, RPL19, RPS9, RPS3A, RPS3, RPS27A, RPL4, RPSA, RPS4X, RPS23, RPL15, RPS11, UBA52, RPL14, RPL11, RPL18, RPL21, RPL5, RPL18A, RPS19, RPL31, RPL27, RPL10, RPS25, RPL32, RPL30, RPS5, RPL26, RPL17, RPL8, RPLP2, RPL24, RPS4Y1, RPS10, RPS13, RPL35, RPL22
REACTOME_RESPONSE_OF_EIF2AK4_GCN2_TO_AMINO_ACID_DEFICIENCY	2.51192e-05	0.00232529	0.57561	0.854027	2.0065	99	RPL13A, RPS20, RPS6, RPL27A, RPL23A, RPL7, RPL3, RPL6, RPS2, RPL9, RPS16, RPS7, RPL10A, RPL13, RPS14, RPS18, RPL29, RPL7A, RPLP0, RPL19, RPS9, RPS3A, RPS3, RPS27A, RPL4, RPSA, RPS4X, RPS23, RPL15, RPS11, UBA52, RPL14, RPL11, RPL18, RPL21, RPL5, RPL18A, RPS19, RPL31, RPL27, RPL10, RPS25, RPL32, RPL30, RPS5, RPL26, RPL17, RPL8, RPLP2, RPL24, RPS4Y1, RPS10, RPS13, RPL35, RPL22
WP_CYTOPLASMIC_RIBOSOMAL_PROTEINS	6.57754e-06	0.000805575	0.610527	0.8718	1.99809	85	RPL13A, RPS20, RPS6, RPL27A, RPL23A, RPL7, RPL3, RPL6, RPS2, RPL9, RPS16, RPS7, RPL10A, RPL13, RPS14, RPS18, RPL29, RPL7A, RPLP0, RPL19, RPS9, RPS3A, RPS3, RPS27A, RPL4, RPSA, RPS4X, RPS23, RPL15, RPS11, UBA52, RPL14, RPL11, RPL18, RPL21, RPL5, RPL18A, RPS19, RPL31, RPL27, RPL10, RPS25, RPL32, RPL30, RPS5, RPL26, RPL17, RPL8, RPLP2, RPL24, RPS4Y1, RPS10, RPS13, RPL35, RPL22
REACTOME_SELENOAMINO_ACID_METABOLISM	1.39505e-05	0.00141143	0.593325	0.85435	1.99728	97	RPL13A, RPS20, RPS6, RPL27A, RPL23A, RPL7, RPL3, RPL6, RPS2, RPL9, RPS16, RPS7, RPL10A, RPL13, RPS14, RPS18, RPL29, RPL7A, RPLP0, RPL19, RPS9, RPS3A, RPS3, RPS27A, RPL4, RPSA, RPS4X, RPS23, RPL15, RPS11, UBA52, RPL14, RPL11, RPL18, RPL21, RPL5, RPL18A, RPS19, RPL31, RPL27, RPL10, RPS25, RPL32, RPL30, RPS5, RPL26, RPL17, RPL8, RPLP2, RPL24, RPS4Y1, RPS10, RPS13, RPL35, RPL22
REACTOME_SRP_DEPENDENT_COTRANSLATIONAL_PROTEIN_TARGETING_TO_MEMBRANE	1.67345e-06	0.000259609	0.643552	0.847395	1.99651	110	RPL13A, RPS20, RPS6, RPL27A, RPL23A, RPL7, RPL3, RPL6, RPS2, RPL9, RPS16, RPS7, RPL10A, RPL13, RPS14, RPS18, RPL29, RPL7A, RPLP0, RPL19, RPS9, RPS3A, RPS3, RPS27A, RPL4, RPSA, RPS4X, RPS23, RPL15, RPS11, UBA52, RPL14, RPL11, RPL18, RPL21, RPL5, RPL18A, RPS19, RPL31, RPL27, RPL10, RPS25, RPL32, RPL30, RPS5, RPL26, RPL17, RPL8, RPLP2, RPL24, SSR2, RPS4Y1, RPS10, RPS13, RPL35, RPL22
KEGG_RIBOSOME	9.35823e-06	0.00108883	0.593325	0.868414	1.99033	85	RPL13A, RPS20, RPS6, RPL27A, RPL23A, RPL7, RPL3, RPL6, RPS2, RPL9, RPS16, RPS7, RPL10A, RPL13, RPS18, RPL29, RPL7A, RPLP0, RPL19, RPS9, RPS3A, RPS3, RPS27A, RPL4, RPSA, RPS4X, RPS23, RPL15, RPS11, UBA52, RPL14, RPL11, RPL18, RPL21, RPL5, RPL18A, RPS19, RPL31, RPL27, RPL10, RPS25, RPL32, RPL30, RPS5, RPL26, RPL17, RPL8, RPLP2, RPL24, RPS4Y1, RPS10, RPS13, RPL35, RPL22
KEGG_MEDICUS_REFERENCE_TRANSLATION_INITIATION	3.3622e-06	0.000488989	0.627257	0.873509	1.9875	80	RPL13A, RPS20, RPS6, RPL27A, RPL23A, RPL7, RPL3, RPL6, RPS2, RPL9, RPS16, RPS7, RPL10A, RPL13, RPS14, RPS18, RPL29, RPL7A, RPLP0, RPL19, RPS9, RPS3A, RPS3, RPS27A, RPL4, RPSA, RPS4X, RPS23, RPL15, RPS11, UBA52, RPL14, RPL11, RPL18, RPL21, RPL5, RPL18A, RPS19, RPL31, RPL27, RPL10, RPS25, RPL32, RPL30, RPS5, RPL26, RPL17, RPL8, RPLP2, RPL24, RPS4Y1, RPS10, RPS13, RPL35, RPL22
REACTOME_DEVELOPMENTAL_BIOLOGY	5.23735e-11	2.43746e-08	0.851339	0.731159	1.98509	535	RPL13A, RPS20, RPS6, RPL27A, RPL23A, RPL7, RPL3, RPL6, RPS2, RPL9, RPS16, RPS7, RPL10A, RPL13, RPS14, RPS18, RPL29, RPL7A, RPLP0, RPL19, RPS9, RPS3A, RPS3, RPS27A, RPL4, RPSA, RPS4X, RPS23, RPL15, RPS11, UBA52, RPL14, RPL11, RPL18, RPL21, RPL5, RPL18A, RPS19, RPL31, RPL27, RPL10, RPS25, RPL32, RPL30, RPS5, RPL26, ZFP36L2, RPL17, CCND3, RPL8, NCK2, RPLP2, ARPC5, RPL24, RPS4Y1, RPS10, RPS13, CAP1, …
REACTOME_VIRAL_INFECTION_PATHWAYS	1.3872e-12	1.0817e-09	0.91012	0.726972	1.97998	594	RPL13A, RPS20, RPS6, RPL27A, EEF1A1, RPL23A, RPL7, RPL3, RPL6, RPS2, RPL9, RPS16, RPS7, RPL10A, RPL13, RPS14, RPS18, RPL29, RPL7A, RPLP0, RPL19, RPS9, RPS3A, RPS3, RPS27A, RPL4, HLA-F, RPSA, RPS4X, HLA-A, RPS23, RPL15, RPS11, UBA52, RPL14, RPL11, RPL18, RPL21, RPL5, RPL18A, RPS19, RPL31, RPL27, RPL10, RPS25, RPL32, HLA-C, RPL30, RPS5, RPL26, CD8B, RPL17, HLA-E, RPL8, APOBEC3G, RPLP2, CNBP, RPL24,…
REACTOME_EUKARYOTIC_TRANSLATION_ELONGATION	2.89095e-05	0.00249157	0.57561	0.860943	1.97396	89	RPL13A, RPS20, RPS6, RPL27A, EEF1A1, RPL23A, RPL7, RPL3, RPL6, RPS2, RPL9, RPS16, RPS7, RPL10A, RPL13, RPS14, RPS18, RPL29, RPL7A, RPLP0, RPL19, RPS9, RPS3A, RPS3, RPS27A, RPL4, RPSA, RPS4X, RPS23, RPL15, RPS11, UBA52, RPL14, RPL11, RPL18, RPL21, RPL5, RPL18A, RPS19, RPL31, RPL27, RPL10, RPS25, RPL32, RPL30, RPS5, RPL26, RPL17, RPL8, EEF2, RPLP2, RPL24, RPS4Y1, RPS10, RPS13, RPL35, RPL22
REACTOME_INFECTIOUS_DISEASE	3.90412e-13	9.08488e-10	0.932595	0.711704	1.96886	706	RPL13A, RPS20, RPS6, RPL27A, EEF1A1, RPL23A, RPL7, RPL3, RPL6, RPS2, RPL9, RPS16, RPS7, RPL10A, RPL13, RPS14, RPS18, RPL29, RPL7A, RPLP0, RPL19, RPS9, RPS3A, RPS3, RPS27A, RPL4, HLA-F, RPSA, RPS4X, HLA-A, RPS23, RPL15, RPS11, UBA52, RPL14, RPL11, RPL18, RPL21, RPL5, RPL18A, RPS19, RPL31, RPL27, TXNIP, RPL10, RPS25, RPL32, HLA-C, RPL30, RPS5, RPL26, CD8B, RPL17, HLA-E, RPL8, APOBEC3G, EEF2, RPLP2,…
REACTOME_METABOLISM_OF_RNA	1.39454e-12	1.0817e-09	0.91012	0.706893	1.95224	678	RPL13A, RPS20, RPS6, RPL27A, RPL23A, RPL7, RPL3, RPL6, RPS2, RPL9, RPS16, RPS7, RPL10A, RPL13, RPS14, RPS18, RPL29, RPL7A, RPLP0, RPL19, RPS9, RPS3A, RPS3, RPS27A, RPL4, RPSA, RPS4X, RPS23, RPL15, RPS11, UBA52, RPL14, RPL11, RPL18, RPL21, RPL5, RPL18A, RPS19, RPL31, RPL27, RPL10, RPS25, RPL32, RPL30, RPS5, RPL26, SF1, RPL17, RPL8, PNN, RPLP2, RPL24, RPS4Y1, RPS10, RPS13, RPL35, UBC, RPL22, DDX46,…
REACTOME_RRNA_MODIFICATION_IN_THE_NUCLEUS_AND_CYTOSOL	0.000127346	0.00926044	0.518848	0.876019	1.93914	59	RPS6, RPS2, RPS7, RPS14, RPS9, FBL
REACTOME_SARS_COV_1_INFECTION	1.36747e-05	0.00141143	0.593325	0.800401	1.90993	124	RPS20, RPS6, EEF1A1, RPS2, RPS16, RPS7, RPS14, RPS18, RPS9, RPS3A, RPS3, RPS27A, RPSA, RPS4X, RPS23, RPS11, UBA52, RPS19, RPS25, RPS5, RPS4Y1, RPS10, RPS13, UBC
REACTOME_SARS_COV_2_HOST_INTERACTIONS	2.08823e-05	0.00202471	0.57561	0.780229	1.90653	166	RPS20, RPS6, RPS2, RPS16, RPS7, RPS14, RPS18, RPS9, RPS3A, RPS3, RPS27A, HLA-F, RPSA, RPS4X, HLA-A, RPS23, RPS11, UBA52, RPS19, RPS25, HLA-C, RPS5, HLA-E, CNBP, RPS4Y1, RPS10, RPS13, UBC
REACTOME_SARS_COV_2_INFECTION	1.37692e-05	0.00141143	0.593325	0.749378	1.90326	231	RPS20, RPS6, RPS2, RPS16, RPS7, RPS14, RPS18, RPS9, RPS3A, RPS3, RPS27A, HLA-F, RPSA, RPS4X, HLA-A, RPS23, RPS11, UBA52, RPS19, RPS25, HLA-C, RPS5, HLA-E, CNBP, RPS4Y1, RPS10, RPS13, UBC
REACTOME_PROTEIN_METHYLATION	0.000179018	0.0126235	0.518848	0.946096	1.88463	16	EEF1A1, RPS2, EEF2, CALM1
REACTOME_SARS_COV_1_HOST_INTERACTIONS	0.000208714	0.0142847	0.518848	0.822231	1.88448	85	RPS20, RPS6, EEF1A1, RPS2, RPS16, RPS7, RPS14, RPS18, RPS9, RPS3A, RPS3, RPS27A, RPSA, RPS4X, RPS23, RPS11, UBA52, RPS19, RPS25, RPS5, RPS4Y1, RPS10, RPS13, UBC
REACTOME_PROTEIN_HYDROXYLATION	0.000551674	0.0356596	0.477271	0.933148	1.86376	17	RPS6, RPL27A, RPS23, RPL8
REACTOME_SARS_COV_INFECTIONS	4.69699e-06	0.000642935	0.610527	0.708623	1.84716	331	RPS20, RPS6, EEF1A1, RPS2, RPS16, RPS7, RPS14, RPS18, RPS9, RPS3A, RPS3, RPS27A, HLA-F, RPSA, RPS4X, HLA-A, RPS23, RPS11, UBA52, RPS19, RPS25, HLA-C, RPS5, HLA-E, CNBP, RPS4Y1, RPS10, RPS13, UBC
REACTOME_CELLULAR_RESPONSES_TO_STIMULI	2.59808e-05	0.00232529	0.57561	0.617031	1.68964	621	RPL13A, RPS20, RPS6, RPL27A, EEF1A1, RPL23A, RPL7, RPL3, RPL6, RPS2, RPL9, RPS16, RPS7, RPL10A, RPL13, RPS14, RPS18, RPL29, MT-CO3, RPL7A, RPLP0, RPL19, RPS9, RPS3A, RPS3, RPS27A, RPL4, RPSA, RPS4X, RPS23, RPL15, RPS11, UBA52, RPL14, RPL11, RPL18, RPL21, RPL5, RPL18A, RPS19, RPL31, RPL27, TXNIP, RPL10, RPS25, RPL32, RPL30, RPS5, RPL26, RPL17, RPL8, RPLP2, RPL24, UBE2D2, RPS4Y1, RPS10, RPS13, RPL3…
DVN: Baseline Versus EOS
CD4+ T Cells
Enriched in Baseline
Pathway	pval	padj	log2err	ES	NES	Size	Leading Edge
HALLMARK_HEME_METABOLISM	2.50013e-23	1.22506e-21	1.25451	-0.83255	-2.68737	168	HBB, ALAS2, HBD, AHSP, CA1, SNCA, SLC4A1, SELENBP1, SLC25A37, BLVRB, MPP1, MYL4, EPB42, HBQ1, TRIM58, OSBP2, CA2, PDZK1IP1, NFE2, SDCBP, SMOX, GYPB, FECH, GYPA, KLF1, TENT5C, GYPC, ADIPOR1, BPGM, RHAG, SLC6A8, RBM38, RAP1GAP, TSPO2, ISCA1, TNS1, TAL1, BNIP3L, SPTA1, TMCC2, CLIC2, BSG, GATA1, DMTN, SPTB, MAP2K3, ANK1, HMBS, ELL2, RHCE, MXI1, NCOA4, GLRX5, YPEL5, ARHGEF12, MBOAT2, PRDX2, E2F2
BIOCARTA_AHSP_PATHWAY	6.47198e-08	2.14407e-05	0.704976	-0.980479	-2.12163	13	HBA1, HBA2, HBB, ALAS2, AHSP, FECH, GATA1, HMBS
REACTOME_BINDING_AND_UPTAKE_OF_LIGANDS_BY_SCAVENGER_RECEPTORS	1.89054e-05	0.00128946	0.57561	-0.958387	-2.07383	13	HBA1, HBA2, HBB, FTH1, CD36, IGHA1, FTL
REACTOME_HEME_BIOSYNTHESIS	0.00173333	0.0401959	0.45506	-0.919588	-2.03805	12	ALAS2, FECH, HMBS
REACTOME_HEME_SIGNALING	7.63703e-05	0.00385006	0.538434	-0.813278	-1.95452	39	HBA1, HBA2, HBB
KEGG_PORPHYRIN_AND_CHLOROPHYLL_METABOLISM	9.18018e-05	0.00452954	0.538434	-0.900154	-1.94005	19	ALAS2, FTH1, BLVRB, FECH, HMBS
WP_FOLATE_METABOLISM	0.000606906	0.0201059	0.477271	-0.803495	-1.85949	30	HBA1, HBB
WP_VITAMIN_B12_METABOLISM	0.000285436	0.0106762	0.498493	-0.875874	-1.85723	20	HBA1, HBB
REACTOME_TRANSPORT_OF_SMALL_MOLECULES	0.00123639	0.0323163	0.45506	-0.401158	-1.49501	348	HBA1, HBA2, HBB, FTH1, CA1, SLC4A1, UBB, CA2, RHAG, CLIC2, BSG, SLC7A5, FURIN, DMTN, AVP, LDLR, SGK1, SLC1A5, FTL
Enriched in EOS
Pathway	pval	padj	log2err	ES	NES	Size	Leading Edge
KEGG_AUTOIMMUNE_THYROID_DISEASE	9.01713e-07	9.95748e-05	0.659444	0.909986	1.8705	21	HLA-A, HLA-F, HLA-E, HLA-B, CD40LG, HLA-C, HLA-DPB1
KEGG_ALLOGRAFT_REJECTION	1.59154e-06	0.000153783	0.643552	0.906966	1.86429	21	HLA-A, HLA-F, HLA-E, HLA-B, CD40LG, HLA-C, HLA-DPB1
KEGG_GRAFT_VERSUS_HOST_DISEASE	3.84434e-06	0.000287582	0.610527	0.901473	1.83869	19	HLA-A, HLA-F, HLA-E, HLA-B, HLA-C, HLA-DPB1
KEGG_VIRAL_MYOCARDITIS	2.08149e-06	0.000172392	0.627257	0.828733	1.81104	41	HLA-A, HLA-F, HLA-E, HLA-B, CD40LG, ACTG1, HLA-C, ACTB, HLA-DPB1, FYN, MYH9, RAC2, ITGB2, EIF4G2, ITGAL
PID_CD8_TCR_PATHWAY	1.38714e-06	0.00013986	0.643552	0.804282	1.78676	50	HLA-A, LCK, PTPRC, B2M, CD3G, CD3D, CSK, RAP1A, LAT, CD3E, FYN, ORAI1, PRKCA, GRB2, LCP2, ZAP70, PAG1, PTPN6, RASGRP1, RASSF5, GRAP2, SOS1
REACTOME_DAP12_INTERACTIONS	2.66865e-05	0.00171906	0.57561	0.861864	1.78584	23	LCK, B2M, HLA-E, HLA-B, HLA-C, LAT, FYN, GRB2, LCP2, GRAP2, SOS1
KEGG_CELL_ADHESION_MOLECULES_CAMS	1.34844e-06	0.00013986	0.643552	0.796356	1.77386	51	HLA-A, HLA-F, PTPRC, HLA-E, HLA-B, ICAM2, CD40LG, HLA-C, CD6, SPN, HLA-DPB1, CD2, GLG1, ITGB2, SELPLG, ITGB7, CD226, ITGAL, ITGB1, CD4, SELL
KEGG_MEDICUS_REFERENCE_ANTIGEN_PROCESSING_AND_PRESENTATION_BY_MHC_CLASS_I_MOLECULES	4.34781e-05	0.00258527	0.557332	0.921511	1.77081	12	HLA-A, HLA-F, B2M, HLA-E, HLA-B, HLA-C, TAP1
WP_CANCER_IMMUNOTHERAPY_BY_PD_1_BLOCKADE	5.90912e-05	0.0032102	0.557332	0.865022	1.76435	19	HLA-A, LCK, CD3G, CD3D, CD3E, NFATC3, ZAP70
REACTOME_GENERATION_OF_SECOND_MESSENGER_MOLECULES	5.45961e-05	0.00308801	0.557332	0.834944	1.75944	27	FYB1, LCK, EVL, CD3G, CD3D, LAT, VASP, CD3E, HLA-DPB1, LCP2, ZAP70, GRAP2, CD4, PAK2, WAS, CD247, NCK1
KEGG_TYPE_I_DIABETES_MELLITUS	6.09093e-05	0.0032102	0.557332	0.84822	1.75757	23	HLA-A, HLA-F, HLA-E, HLA-B, HLA-C, HLA-DPB1, LTA
REACTOME_IMMUNOREGULATORY_INTERACTIONS_BETWEEN_A_LYMPHOID_AND_A_NON_LYMPHOID_CELL	2.93448e-06	0.000226835	0.627257	0.792486	1.75025	46	HLA-A, HLA-F, B2M, HLA-E, HLA-B, CD3G, CD3D, ICAM2, CD40LG, CLEC2D, HLA-C, CD3E, ITGB2, ITGB7, CD96, CD226, ITGAL, JAML, ITGB1, KLRG1, SELL, CD247, CD300A
REACTOME_DAP12_SIGNALING	0.000235242	0.00982814	0.518848	0.846524	1.74005	21	LCK, B2M, HLA-E, LAT, FYN, GRB2, LCP2, GRAP2, SOS1
REACTOME_ENDOSOMAL_VACUOLAR_PATHWAY	0.000118762	0.00544145	0.538434	0.919153	1.73033	10	HLA-A, HLA-F, B2M, HLA-E, HLA-B, HLA-C, LNPEP, CTSS
KEGG_RIBOSOME	2.87451e-07	5.35775e-05	0.674963	0.746284	1.72936	85	RPS20, RPL13A, RPL7, RPS10, RPL31, RPLP2, RPL6, RPLP0, RPL26, RPL23A, RPL21, RPL27A, RPS6, RPL9, RPS11, RPL4, RPS3A, RPS7, RPS16, RPL14, RPL17, UBA52, RPL10A, RPS2, RPL23, RPS27A, RPL32, RPL22, RPS13, RPS17, RPL36A, RPL19, RPS27L, RPLP1, RPL5, RPS25
PID_TCR_PATHWAY	8.6736e-06	0.000609518	0.593325	0.759918	1.72341	60	FYB1, LCK, PTPRC, CD3G, CD3D, CSK, RAP1A, LAT, CD3E, FYN, ORAI1, PRKCA, GRB2, LCP2, ZAP70, PAG1, PTPN6, RASGRP1, RASSF5, GRAP2, SOS1, CD4, WAS, CD247, CBL, NCK1, PTEN, SLA2
REACTOME_EUKARYOTIC_TRANSLATION_ELONGATION	4.10293e-07	6.34313e-05	0.674963	0.740643	1.7211	90	RPS20, RPL13A, RPL7, RPS10, RPL31, RPLP2, RPL6, RPLP0, RPL26, EEF1A1, RPL23A, RPL21, RPL27A, RPS6, RPL9, RPS11, RPL4, RPS3A, RPS7, RPS16, RPL14, RPL17, UBA52, RPL10A, RPS2, RPL23, RPS27A, RPL32, RPL22, RPS13, RPS17, EEF2, RPL36A, RPL19, RPS27L, RPLP1, RPL5, RPS25, RPS14, RPS19, RPL27
PID_AMB2_NEUTROPHILS_PATHWAY	0.000320922	0.0116284	0.498493	0.838698	1.71663	20	LCK, RAP1A, FYN, RAP1B, ITGB2, ROCK1, SELPLG, TLN1, HMGB1
KEGG_MEDICUS_REFERENCE_TRANSLATION_INITIATION	1.91686e-06	0.000172392	0.627257	0.744108	1.71571	80	RPS20, RPL13A, RPL7, RPS10, RPL31, RPLP2, RPL6, RPLP0, RPL26, RPL23A, RPL21, RPL27A, RPS6, RPL9, RPS11, RPL4, RPS3A, RPS7, RPS16, RPL14, RPL17, UBA52, RPL10A, RPS2, RPL23, RPS27A, RPL32, RPL22, RPS13, RPS17, RPL36A, RPL19, RPLP1, RPL5, RPS25, RPS14, RPS19, RPL27
BIOCARTA_TCRA_PATHWAY	0.000473172	0.0163774	0.498493	0.888356	1.7071	12	LCK, PTPRC, CD3G, CD3D, CD3E, FYN, ZAP70, CD4, CD247
WP_CYTOPLASMIC_RIBOSOMAL_PROTEINS	8.45809e-07	9.95748e-05	0.659444	0.736542	1.70679	85	RPS20, RPL13A, RPL7, RPS10, RPL31, RPLP2, RPL6, RPLP0, RPL26, RPL23A, RPL21, RPL27A, RPS6, RPL9, RPS11, RPL4, RPS3A, RPS7, RPS16, RPL14, RPL17, UBA52, RPL10A, RPS2, RPL23, RPS27A, RPL32, RPL22, RPS13, RPS17, RPL36A, RPL19, RPLP1, RPL5, RPS25, RPS14, RPS19, RPL27
REACTOME_REGULATION_OF_FOXO_TRANSCRIPTIONAL_ACTIVITY_BY_ACETYLATION	0.000320691	0.0116284	0.498493	0.904073	1.70194	10	TXNIP, FOXO1, CREBBP
REACTOME_ANTIGEN_PRESENTATION_FOLDING_ASSEMBLY_AND_PEPTIDE_LOADING_OF_CLASS_I_MHC	0.000241571	0.00982814	0.518848	0.80505	1.70061	29	HLA-A, HLA-F, B2M, HLA-E, HLA-B, HLA-C, TAP1, BCAP31
BIOCARTA_CTL_PATHWAY	0.000685319	0.0214764	0.477271	0.891803	1.69936	11	HLA-A, B2M, CD3G, CD3D, CD3E, ITGB2, ITGAL, CD247
KEGG_MEDICUS_PATHOGEN_ESCHERICHIA_MAP_TO_CDC42_SIGNALING_PATHWAY	0.000842063	0.0250352	0.477271	0.872301	1.69746	13	ARPC5, ACTR3, ARPC1B, ACTG1, ACTB, ACTR2, ARPC2, ARPC4
REACTOME_SELENOAMINO_ACID_METABOLISM	4.43341e-07	6.42568e-05	0.674963	0.724537	1.69479	99	RPS20, RPL13A, RPL7, RPS10, RPL31, RPLP2, RPL6, RPLP0, RPL26, RPL23A, RPL21, RPL27A, RPS6, RPL9, RPS11, RPL4, RPS3A, RPS7, RPS16, RPL14, RPL17, UBA52, RPL10A, RPS2, RPL23, RPS27A, RPL32, RPL22, RPS13, RPS17, RPL36A, RPL19, RPS27L, RPLP1, RPL5, RPS25, RPS14, RPS19, RPL27
BIOCARTA_CSK_PATHWAY	0.000618127	0.0201893	0.477271	0.838439	1.69061	17	LCK, PTPRC, CD3G, CD3D, CSK, CD3E, ZAP70, CD4, CD247
KEGG_MEDICUS_REFERENCE_TCR_PLCG_ITPR_SIGNALING_PATHWAY	0.000576702	0.0193822	0.477271	0.831499	1.69012	18	LCK, CD3G, CD3D, LAT, CD3E, FYN, LCP2, ZAP70, GRAP2, CD4, CD247
REACTOME_RESPONSE_OF_EIF2AK4_GCN2_TO_AMINO_ACID_DEFICIENCY	1.99778e-06	0.000172392	0.627257	0.720704	1.68603	98	RPS20, RPL13A, RPL7, RPS10, RPL31, RPLP2, RPL6, RPLP0, RPL26, RPL23A, RPL21, RPL27A, RPS6, RPL9, RPS11, RPL4, RPS3A, RPS7, RPS16, RPL14, RPL17, UBA52, RPL10A, RPS2, RPL23, RPS27A, RPL32, RPL22, RPS13, RPS17, RPL36A, RPL19, RPS27L, RPLP1, RPL5, RPS25, RPS14, RPS19, RPL27
BIOCARTA_THELPER_PATHWAY	0.000531111	0.0181124	0.477271	0.894849	1.68458	10	PTPRC, CD3G, CD3D, CD3E, CD2, ITGB2, ITGAL, CD4, CD247
KEGG_MEDICUS_REFERENCE_TIGHT_JUNCTION_ACTIN_SIGNALING_PATHWAY	0.000830255	0.0250047	0.477271	0.875325	1.68205	12	ARPC5, ACTR3, ARPC1B, ACTG1, ACTB, ACTR2, ARPC2, ARPC4
REACTOME_SRP_DEPENDENT_COTRANSLATIONAL_PROTEIN_TARGETING_TO_MEMBRANE	2.32262e-07	5.35775e-05	0.690132	0.712749	1.68192	110	RPS20, RPL13A, RPL7, RPS10, RPL31, RPLP2, RPL6, RPLP0, RPL26, RPL23A, RPL21, RPL27A, RPS6, RPL9, RPS11, RPL4, RPS3A, RPS7, SRP9, RPS16, RPL14, RPL17, UBA52, RPL10A, RPS2, RPL23, RPS27A, RPL32, RPL22, RPS13, RPS17, RPL36A, RPL19, SPCS2, SEC11A, SSR2, RPS27L, RPLP1, RPL5, RPS25, RPS14, RPS19, RPL27
BIOCARTA_MHC_PATHWAY	0.00093089	0.0267201	0.477271	0.873922	1.67936	12	HLA-A, B2M, TAP1, PSMB8, PSMB9
KEGG_MEDICUS_PATHOGEN_ESCHERICHIA_EAE_TIR_TCCP_TO_ACTIN_SIGNALING_PATHWAY	0.00100134	0.0283183	0.45506	0.8725	1.67663	12	ARPC5, ACTR3, ARPC1B, ACTG1, ACTB, ACTR2, ARPC2, ARPC4
KEGG_MEDICUS_PATHOGEN_SHIGELLA_IPAC_TO_ACTIN_SIGNALING_PATHWAY	0.0013366	0.0336909	0.45506	0.879241	1.67542	11	ARPC5, ACTR3, ARPC1B, ACTG1, ACTB, ACTR2, ARPC2, ARPC4
REACTOME_PD_1_SIGNALING	0.00126497	0.0323259	0.45506	0.831825	1.67074	16	LCK, CD3G, CD3D, CSK, CD3E, HLA-DPB1, PTPN6, CD4, CD247
WP_INFLAMMATORY_RESPONSE_PATHWAY	0.0012035	0.0320795	0.45506	0.867539	1.66709	12	LCK, CD40LG, ZAP70, TNFRSF1A, IL2RG
REACTOME_SIGNALING_BY_ROBO_RECEPTORS	5.32003e-08	2.05619e-05	0.719513	0.670714	1.66672	185	RPS20, RPL13A, RPL7, RPS10, RPL31, RPLP2, RPL6, RPLP0, RPL26, RPL23A, RPL21, RPL27A, RPS6, RPL9, RPS11, RPL4, RPS3A, EVL, RPS7, CAP1, RPS16, RPL14, RPL17, UBA52, RPL10A, RPS2, RPL23, PSMA7, RPS27A, RPL32, RPL22, RPS13, VASP, RPS17, PRKCA, RPL36A, RPL19, RPS27L, NELL2, PSMA5, RPLP1, PSMD8, PSMB10, RPL5, PSMB8, RPS25, RPS14, PSMD13, PSMB9, RPS19, RPL27, PSMB4, UPF3A, RPL24, SOS1, RPL29, PSMD2, PSMB…
REACTOME_INFLUENZA_INFECTION	3.00348e-07	5.35775e-05	0.674963	0.680923	1.6646	152	RPS20, RPL13A, RPL7, RPS10, RPL31, RPLP2, RPL6, RPLP0, RPL26, RPL23A, RPL21, RPL27A, RPS6, RPL9, RPS11, RPL4, RPS3A, RPS7, RPS16, RPL14, RPL17, UBA52, RPL10A, RPS2, RPL23, RPS27A, PARP1, RPL32, RPL22, RPS13, RPS17, RPL36A, RPL19, TPR, KPNB1, RPS27L, RPLP1, RPL5, RPS25, RPS14, PABPN1, RPS19, RPL27, POLR2G, RPL24, POLR2C, RPL29
REACTOME_CELLULAR_RESPONSE_TO_STARVATION	3.29118e-07	5.4516e-05	0.674963	0.68529	1.66412	144	RPS20, RPL13A, RPL7, RPS10, RPL31, RPLP2, RPL6, RPLP0, RPL26, RPL23A, RPL21, RPL27A, RPS6, RPL9, RPS11, RPL4, RPS3A, RPS7, RPS16, RPL14, RPL17, UBA52, ATP6V0E1, RPL10A, RPS2, RPL23, RPS27A, RPL32, RPL22, RPS13, RPS17, RPL36A, RPL19, RPS27L, RPLP1, RPL5, RPS25, RPS14, RPS19, RPL27, ATP6V0E2
WP_ALLOGRAFT_REJECTION	0.0004	0.0142708	0.498493	0.761075	1.66319	41	HLA-A, HLA-F, HLA-E, HLA-B, CD40LG, HLA-C, HLA-DPB1, GNLY, VIM, TUBA1B, HLA-DPA1
REACTOME_PARASITE_INFECTION	0.00011967	0.00544145	0.538434	0.758112	1.66087	43	ARPC5, ACTR3, CD3G, ARPC1B, ACTG1, ACTB, FYN, ACTR2, MYH9, GRB2, NCKAP1L, ARPC2, ARPC4, WIPF1, BRK1, WAS, CD247, CYFIP2, NCK1, RAC1, WASF2
REACTOME_RHO_GTPASES_ACTIVATE_WASPS_AND_WAVES	0.00042346	0.0148789	0.498493	0.782428	1.66075	30	ARPC5, ACTR3, ARPC1B, ACTG1, ACTB, ACTR2, GRB2, NCKAP1L, ARPC2, ARPC4, WIPF1, BRK1, WAS, CYFIP2, NCK1, RAC1, WASF2, ABI2
WP_PATHOGENESIS_OF_SARS_COV_2_MEDIATED_BY_NSP9_NSP10_COMPLEX	0.00115042	0.0313861	0.45506	0.845575	1.65999	14	LCK, CD3G, CD3E, CD2, FYN, ZAP70, CD4, CD247
BIOCARTA_TCYTOTOXIC_PATHWAY	0.000933302	0.0267201	0.477271	0.881689	1.65981	10	PTPRC, CD3G, CD3D, CD3E, CD2, ITGB2, ITGAL, CD247
REACTOME_EUKARYOTIC_TRANSLATION_INITIATION	6.72132e-07	8.6593e-05	0.659444	0.697574	1.65868	117	RPS20, RPL13A, RPL7, RPS10, RPL31, RPLP2, RPL6, RPLP0, RPL26, RPL23A, RPL21, RPL27A, RPS6, RPL9, RPS11, RPL4, RPS3A, RPS7, RPS16, RPL14, RPL17, UBA52, RPL10A, RPS2, RPL23, RPS27A, RPL32, RPL22, RPS13, EIF5B, RPS17, EIF4A2, RPL36A, RPL19, EIF4B, RPS27L, RPLP1, RPL5, RPS25, RPS14, EIF3H, RPS19, RPL27, EIF3L, RPL24, RPL29, RPL11, RPL8, EIF3D, RPS3, EIF3M
KEGG_MEDICUS_PATHOGEN_ESCHERICHIA_EAE_TIR_TO_ACTIN_SIGNALING_PATHWAY	0.00172313	0.0401959	0.45506	0.825668	1.65838	16	ARPC5, ACTR3, ARPC1B, ACTG1, ACTB, ACTR2, ARPC2, ARPC4, WIPF1, NCK1, ARPC5L
KEGG_MEDICUS_REFERENCE_EGF_EGFR_ACTIN_SIGNALING_PATHWAY	0.00172313	0.0401959	0.45506	0.825668	1.65838	16	ARPC5, ACTR3, ARPC1B, ACTG1, ACTB, ACTR2, ARPC2, ARPC4, WIPF1, NCK1, ARPC5L
HALLMARK_APICAL_JUNCTION	3.24597e-05	0.000530176	0.557332	0.698515	1.65661	88	FYB1, PTPRC, LDLRAP1, EVL, CAP1, ICAM2, ACTG1, ACTB, VASP, MYH9, CNN2, RAC2, RHOF, MSN, ACTN1, MYL12B, ARPC2, YWHAH, PBX2, ITGB1, GNAI2, LIMA1, STX4, AKT3, VCL, PTEN
REACTOME_NONSENSE_MEDIATED_DECAY_NMD	2.02633e-06	0.000172392	0.627257	0.698948	1.65558	113	RPS20, RPL13A, RPL7, RPS10, RPL31, RPLP2, RPL6, RPLP0, RPL26, RPL23A, RPL21, RPL27A, RPS6, RPL9, RPS11, RPL4, RPS3A, RPS7, RPS16, RPL14, RPL17, UBA52, RPL10A, RPS2, RPL23, RPS27A, RPL32, RPL22, RPS13, RPS17, RPL36A, RPL19, RPS27L, RPLP1, RPL5, RPS25, RPS14, RPS19, RPL27, UPF3A
REACTOME_REGULATION_OF_EXPRESSION_OF_SLITS_AND_ROBOS	5.2879e-07	7.21332e-05	0.659444	0.673185	1.65209	155	RPS20, RPL13A, RPL7, RPS10, RPL31, RPLP2, RPL6, RPLP0, RPL26, RPL23A, RPL21, RPL27A, RPS6, RPL9, RPS11, RPL4, RPS3A, RPS7, RPS16, RPL14, RPL17, UBA52, RPL10A, RPS2, RPL23, PSMA7, RPS27A, RPL32, RPL22, RPS13, RPS17, RPL36A, RPL19, RPS27L, PSMA5, RPLP1, PSMD8, PSMB10, RPL5, PSMB8, RPS25, RPS14, PSMD13, PSMB9, RPS19, RPL27, PSMB4, UPF3A, RPL24, RPL29, PSMD2, PSMB3, PSMD4, RPL11, RPL8, PSMC5, RPS3
REACTOME_EPHB_MEDIATED_FORWARD_SIGNALING	0.00105382	0.0294434	0.45506	0.782326	1.64803	28	ARPC5, ACTR3, ARPC1B, ACTG1, ACTB, FYN, ACTR2, ROCK1, ARPC2, ARPC4, CFL1, RAC1, RHOA, ARPC1A, ROCK2
KEGG_NATURAL_KILLER_CELL_MEDIATED_CYTOTOXICITY	2.13048e-05	0.0014116	0.57561	0.715704	1.64686	78	CD48, HLA-A, LCK, HLA-E, HLA-B, ICAM2, HLA-C, LAT, FYN, PRKCA, RAC2, GRB2, LCP2, NFATC3, ZAP70, TNFSF10, ITGB2, PTPN6, ITGAL, SOS1
KEGG_MEDICUS_PATHOGEN_SALMONELLA_SOPE_TO_RAC_SIGNALING_PATHWAY	0.00152064	0.037918	0.45506	0.816173	1.64572	17	ARPC5, ACTR3, ARPC1B, ACTG1, ACTB, ACTR2, ARPC2, ARPC4, BRK1, CYFIP2, RAC1, WASF2, ARPC5L
REACTOME_THE_NLRP3_INFLAMMASOME	0.00215369	0.0475659	0.431708	0.844247	1.64287	13	TXNIP, CASP1, PYCARD, PSTPIP1, SUGT1
REACTOME_NERVOUS_SYSTEM_DEVELOPMENT	5.07642e-11	3.92407e-08	0.851339	0.639874	1.63777	338	RPS20, RPL13A, RPL7, RPS10, RPL31, RPLP2, ARPC5, RPL6, PTPRC, RPLP0, RPL26, MYL12A, RPL23A, RPL21, RPL27A, RPS6, ACTR3, RPL9, RPS11, RPL4, RPS3A, EVL, RPS7, CAP1, RPS16, RPL14, RPL17, UBA52, ARPC1B, ACTG1, RPL10A, RPS2, RPL23, PSMA7, RPS27A, RPL32, ACTB, RPL22, RPS13, VASP, RPS17, FYN, HSPA8, ACTR2, PRKCA, RPL36A, RPL19, MYH9, GRB2, RPS27L, MSN, NELL2, SH3KBP1, PSMA5, ROCK1, RPLP1, PSMD8, PSMB10,…
WNT_SIGNALING	0.000223011	0.00957707	0.518848	0.73876	1.63392	47	RPL13A, B2M, TCF7, ACTB, CCND2, CSNK1A1, LEF1
KEGG_ANTIGEN_PROCESSING_AND_PRESENTATION	0.000269927	0.010416	0.498493	0.737142	1.63351	48	HLA-A, HLA-F, B2M, HLA-E, HLA-B, HLA-C, TAP1, HLA-DPB1, HSPA8, CTSS, LTA, CD4, PDIA3, CREB1, CANX, HLA-DPA1
BIOCARTA_CTLA4_PATHWAY	0.00195795	0.0445145	0.431708	0.808985	1.63122	17	LCK, CD3G, CD3D, CD3E, GRB2, CD247
REACTOME_TRANSLATION	1.61246e-08	7.47859e-06	0.733762	0.641049	1.62556	267	RPS20, RPL13A, RPL7, RPS10, RPL31, RPLP2, RPL6, RPLP0, RPL26, EEF1A1, RPL23A, RPL21, RPL27A, RPS6, RPL9, RPS11, RPL4, RPS3A, RPS7, SRP9, MRPS6, RPS16, RPL14, RPL17, UBA52, RPL10A, TRMT112, RPS2, RPL23, RPS27A, RPL32, RPL22, RPS13, EIF5B, RPS17, EEF2, EIF4A2, RPL36A, MRPL34, MRPS34, RPL19, MRPS31, EIF4B, SPCS2, SEC11A, SSR2, RPS27L, MRPL18, MRPL14, MRPS18B, RPLP1, RPL5, RPS25, RPS14, EIF3H, RPS19,…
REACTOME_FCGAMMA_RECEPTOR_FCGR_DEPENDENT_PHAGOCYTOSIS	0.000123084	0.00548908	0.518848	0.713566	1.62459	64	ARPC5, ACTR3, CD3G, ARPC1B, ACTG1, ACTB, FYN, ACTR2, MYH9, GRB2, NCKAP1L, ARPC2, ARPC4, WIPF1, AHCYL1, BRK1, WAS, CD247, CYFIP2, CFL1, NCK1, RAC1, WASF2
REACTOME_RRNA_PROCESSING	1.05404e-07	2.71592e-05	0.704976	0.650309	1.62172	197	RPS20, RPL13A, RPL7, RPS10, RPL31, RPLP2, RPL6, RPLP0, RPL26, RPL23A, RPL21, RPL27A, RPS6, RPL9, RPS11, RPL4, RPS3A, RPS7, RPS16, RPL14, RPL17, UBA52, RPL10A, TRMT112, RPS2, RPL23, RPS27A, RPL32, RPL22, RPS13, RPS17, RPL36A, RPL19, RPS27L, RPLP1, RPL5, RPS25, RPS14, RPS19, RPL27, IMP3, DKC1, RPL24, RPL29, RPL11, EXOSC8, RPL8, NOP56, RPS3
KEGG_MEDICUS_PATHOGEN_SALMONELLA_SOPB_TO_ARNO_ARF_ACTB_G_SIGNALING_PATHWAY	0.00163236	0.0401959	0.45506	0.769584	1.61618	26	ARPC5, ACTR3, ARPC1B, ACTG1, CYTH4, ACTB, ACTR2, ARPC2, ARPC4, BRK1, CYFIP2, WASF2, CYTH1, ARPC5L
KEGG_PRIMARY_IMMUNODEFICIENCY	0.00167241	0.0401959	0.45506	0.76877	1.61447	26	LCK, PTPRC, IL7R, CD3D, CD40LG, TAP1, CD3E, ZAP70, IL2RG, CD4
REACTOME_TCR_SIGNALING	5.67255e-06	0.000411083	0.610527	0.680066	1.60201	109	FYB1, LCK, PTPRC, EVL, CD3G, CD3D, UBA52, CSK, LAT, PSMA7, RPS27A, VASP, CD3E, HLA-DPB1, UBE2D2, LCP2, ZAP70, PSMA5, PSMD8, PAG1, PSMB10, TRAT1, PSMB8, PSMD13, PSMB9, GRAP2, PSMB4, PSMD2, PSMB3, PSMD4, CD4, PAK2, WAS, PSMC5, SEM1, CD247, PSMD14, NCK1, PSMC4, PTEN, PSMD3, PSMB2
REACTOME_LEISHMANIA_INFECTION	6.0021e-05	0.0032102	0.557332	0.683509	1.59902	98	TXNIP, ARPC5, ACTR3, CD3G, ARPC1B, ACTG1, ACTB, FYN, ACTR2, MYH9, GRB2, GNG5, NCKAP1L, ARPC2, ARPC4, CASP1, GNB2, WIPF1, AHCYL1, PYCARD, PSTPIP1, BRK1, GNB1, WAS, GNAI2, SUGT1, CD247, CYFIP2, CREB1, NCK1, RAC1, WASF2
REACTOME_INFECTIOUS_DISEASE	9.8298e-16	2.27953e-12	1.01754	0.607696	1.59079	703	RPS20, RPL13A, RPL7, TXNIP, RPS10, RPL31, DDX5, HLA-A, RPLP2, LCK, ARPC5, RPL6, HLA-F, RPLP0, RPL26, B2M, EEF1A1, RPL23A, RPL21, HLA-E, RPL27A, RPS6, ACTR3, RPL9, RPS11, HLA-B, RPL4, RPS3A, PSIP1, RPS7, CD3G, RPS16, RPL14, XRCC5, RPL17, UBA52, CORO1A, ARPC1B, ACTG1, RPL10A, HLA-C, RPS2, RPL23, CHMP7, NCOR1, PSMA7, TAF7, IL6R, RPS27A, PARP1, RPL32, ACTB, RPL22, RPS13, RPS17, EEF2, PRMT1, FNTA, FYN…
WP_TAR_SYNDROME	0.000662691	0.0210518	0.477271	0.725331	1.58905	43	HLA-A, LCK, HLA-F, HLA-E, HLA-B, CD3D, HLA-C, POLR3GL, UBE2I, MITD1, SLK, ITGB1
HALLMARK_ALLOGRAFT_REJECTION	5.6897e-05	0.000696988	0.557332	0.650793	1.58447	126	HLA-A, FYB1, LCK, PTPRC, B2M, HLA-E, RPL9, IL16, RPS3A, CD3G, CD3D, CD40LG, CSK, SIT1, TAP1, CD3E, CD2, ETS1, IL27RA, LCP2, CCND2, ZAP70, NPM1, ITGB2, PSMB10, PTPN6, TRAT1, HCLS1, RPS19, LTB, CD96, ITGAL, CTSS, IL2RG, EIF3D, CD4, WAS
KEGG_REGULATION_OF_ACTIN_CYTOSKELETON	3.23201e-05	0.00197238	0.557332	0.666725	1.58222	114	TMSB4X, ARPC5, MYL12A, CSK, ARPC1B, ACTG1, ACTB, FGD3, PPP1R12A, MYH9, DIAPH1, RAC2, MSN, ACTN1, ITGB2, ROCK1, MYL12B, NCKAP1L, ARPC2, PPP1CA, ARPC4, PIP4K2A, ITGB7, ITGAL, SOS1, BRK1, ITGB1, PAK2, WAS, ARHGEF1, IQGAP2, MAP2K1, CYFIP2, CFL1, VCL, RAC1, WASF2, ARPC5L, ABI2, ARHGEF6, RAF1, VAV1, RHOA, ARPC1A, ROCK2, PPP1CC, PIK3CD
REACTOME_METABOLISM_OF_AMINO_ACIDS_AND_DERIVATIVES	2.88335e-07	5.35775e-05	0.674963	0.624896	1.58144	251	RPS20, RPL13A, RPL7, RPS10, RPL31, RPLP2, RPL6, RPLP0, RPL26, RPL23A, RPL21, RPL27A, RPS6, RPL9, RPS11, RPL4, RPS3A, RPS7, RPS16, RPL14, RPL17, UBA52, RPL10A, RPS2, RPL23, PSMA7, RPS27A, RPL32, RPL22, RPS13, RPS17, RPL36A, RPL19, RPS27L, SERINC5, PSMA5, RPLP1, PSMD8, PSMB10, RPL5, PSMB8, RPS25, RPS14, PSMD13, PSMB9, TSTD1, RPS19, RPL27, PSMB4, ALDH9A1, PPM1K, RPL24, GLS, RPL29, PSMD2, PSMB3, PSMD…
BIOCARTA_TCR_PATHWAY	0.000901853	0.0264734	0.477271	0.719341	1.57593	43	LCK, CD3G, CD3D, LAT, CD3E, FYN, PRKCA, GRB2, NFATC3, ZAP70, CALM3, SOS1, CD247, MAP2K1, RAC1, MAP3K1, CALM2, CALM1, RAF1, VAV1
REACTOME_ANTIGEN_PROCESSING_CROSS_PRESENTATION	0.000110717	0.00523985	0.538434	0.679504	1.57444	86	HLA-A, HLA-F, B2M, HLA-E, HLA-B, VAMP8, UBA52, HLA-C, PSMA7, RPS27A, TAP1, PSMA5, PSMD8, PSMB10, PSMB8, PSMD13, PSMB9, LNPEP, HMGB1, PSMB4, SEC22B, PSMD2, SNAP23, CTSS, PSMB3, PSMD4, PSMC5, PDIA3, STX4, SEM1, PSMD14, PSMC4, PSMD3, PSMB2
HALLMARK_MYC_TARGETS_V1	6.28089e-06	0.000153882	0.610527	0.625738	1.5734	192	RPS10, RPL6, RPLP0, RPS6, RPL14, RPS2, HNRNPD, PSMA7, RPL22, KPNB1, PCBP1, CCT3, CBX3, DEK, CNBP, NAP1L1, CCT5, HNRNPA2B1, SNRPD3, SSB, NPM1, MRPS18B, SSBP1, PSMD8, HNRNPR, CLNS1A, BUB3, SRSF1, COPS5, EIF4G2, XRCC6, CCT7, UBA2, PTGES3, HNRNPU, RACK1, UBE2L3, PSMB3, EIF3D, SERBP1, CCT4, PPM1G, NOP56, RPS3, VDAC3, DUT, PHB2, TRIM28, EIF2S2, FBL, PSMD14, G3BP1, VBP1, PSMC4, SYNCRIP, PSMD3, RAD23B, U…
WP_REGULATION_OF_ACTIN_CYTOSKELETON	0.00026876	0.010416	0.498493	0.676121	1.55895	80	TMSB4X, ARPC5, CSK, ACTG1, ACTB, PPP1R12A, DIAPH1, RAC2, MSN, ACTN1, ROCK1, PIP4K2A, SOS1, BRK1, PAK2, WAS, ARHGEF1, MAP2K1, RASSF7, CYFIP2, CFL1, VCL, RAC1, WASF2, ABI2, ARHGEF6, RAF1, VAV1, RHOA
REACTOME_VIRAL_INFECTION_PATHWAYS	9.25225e-13	1.0728e-09	0.91012	0.598922	1.5541	592	RPS20, RPL13A, RPL7, RPS10, RPL31, DDX5, HLA-A, RPLP2, LCK, RPL6, HLA-F, RPLP0, RPL26, B2M, EEF1A1, RPL23A, RPL21, HLA-E, RPL27A, RPS6, RPL9, RPS11, HLA-B, RPL4, RPS3A, PSIP1, RPS7, RPS16, RPL14, XRCC5, RPL17, UBA52, RPL10A, HLA-C, RPS2, RPL23, CHMP7, NCOR1, PSMA7, TAF7, IL6R, RPS27A, PARP1, RPL32, RPL22, RPS13, RPS17, PRMT1, FNTA, FYN, RCAN3, MGAT1, RPL36A, RPL19, TPR, KPNB1, DAD1, YWHAB, BANF1,…
PID_CXCR4_PATHWAY	0.000273987	0.010416	0.498493	0.673095	1.54781	76	LCK, PTPRC, CD3G, CD3D, CSK, CD3E, FYN, GRK2, RAP1B, PAG1, PTPN6, VPS4B, GRK6, STAT5B, RACK1, ITGB1, GNB1, CD4, GNAI2, CD247, CFL1, RAC1, PTEN, STAT5A, ARRB2, VAV1, RHOA
WP_FOCAL_ADHESION	0.000247922	0.00991259	0.498493	0.662462	1.54421	95	MYL12A, ACTG1, RAP1A, ACTB, VASP, FYN, PRKCA, PPP1R12A, DIAPH1, RAC2, GRB2, ACTN1, CCND2, RAP1B, ROCK1, MYL12B, PPP1CA, ITGB7, TLN1, BCL2, SOS1, ITGB1, PAK2, ILK, MAP2K1, AKT3, VCL, RAC1, PTEN, CAPN2, RAF1, TXK, TNK2, VAV1, RHOA, FLNA, XIAP, ROCK2, JUN, PPP1CC, PIK3CD
KEGG_FOCAL_ADHESION	0.000212232	0.00928616	0.518848	0.66251	1.53954	90	MYL12A, ACTG1, RAP1A, ACTB, VASP, FYN, PRKCA, PPP1R12A, DIAPH1, RAC2, GRB2, ACTN1, CCND2, RAP1B, ROCK1, MYL12B, PPP1CA, ITGB7, TLN1, BCL2, SOS1, ITGB1, PAK2, ILK, MAP2K1, AKT3, VCL, RAC1, PTEN, CAPN2, RAF1, VAV1, RHOA, FLNA, XIAP, ROCK2, JUN, PPP1CC, PIK3CD
REACTOME_DEVELOPMENTAL_BIOLOGY	4.16377e-10	2.41395e-07	0.814036	0.587534	1.52241	543	RPS20, RPL13A, RPL7, RPS10, RPL31, RPLP2, ARPC5, RPL6, PTPRC, RPLP0, RPL26, MYL12A, RPL23A, RPL21, RPL27A, RPS6, ACTR3, RPL9, RPS11, RPL4, RPS3A, EVL, RPS7, CAP1, RPS16, RPL14, ZFP36L2, RPL17, UBA52, ARPC1B, ACTG1, RPL10A, RPS2, RPL23, NCOR1, PSMA7, THRAP3, IL6R, RPS27A, RPL32, TCF7, ACTB, RPL22, RPS13, VASP, YY1, RPS17, FYN, EIF4A2, HSPA8, ACTR2, PRKCA, RPL36A, RPL19, MYH9, EIF4B, DPY30, GRB2, K…
KEGG_LEUKOCYTE_TRANSENDOTHELIAL_MIGRATION	0.00184465	0.0423539	0.45506	0.662495	1.51174	65	MYL12A, ACTG1, RAP1A, ACTB, VASP, PRKCA, RAC2, MSN, ACTN1, RAP1B, ITGB2, ROCK1, SIPA1, MYL12B, RASSF5, ITGAL, ITGB1, GNAI2, VCL, RAC1, NCF1, TXK, VAV1, RHOA, CD99, ROCK2, PIK3CD, MAPK14
PID_PDGFRB_PATHWAY	0.000631423	0.0203371	0.477271	0.639887	1.50144	101	LCK, ARPC5, ACTR3, CSK, ARPC1B, RAP1A, FYN, ACTR2, PRKCA, YWHAB, GRB2, RAP1B, PAG1, SIPA1, ARPC2, ARPC4, YWHAZ, YWHAH, STAT5B, SOS1, BRK1, MAP2K1, RPS6KA3, CYFIP2, CBL, NCK1, RAC1, SLA, PTEN, WASF2, DNM2, STAT5A, RAF1, RHOA, PPP2R1A, JUN, PIK3CD, RAB4A, ARHGDIA, MYC, ARPC3, S1PR1
REACTOME_SARS_COV_2_HOST_INTERACTIONS	0.000239706	0.00982814	0.518848	0.602452	1.48437	168	RPS20, RPS10, HLA-A, HLA-F, B2M, HLA-E, RPS6, RPS11, HLA-B, RPS3A, RPS7, RPS16, UBA52, HLA-C, RPS2, RPS27A, RPS13, RPS17, TPR, YWHAB, RPS27L, CNBP, SNRPD3, PTPN6, RPS25, IRF3, RPS14, YWHAZ, YWHAH, RPS19, IL17RA
REACTOME_RHO_GTPASE_CYCLE	3.00672e-05	0.00188448	0.57561	0.577497	1.47002	288	LCK, ARHGAP30, ARHGAP45, CSK, ACTG1, ADD3, FMNL1, ACTB, FGD3, STK10, ARHGAP15, DIAPH1, DEF6, RAC2, GRB2, ESYT1, RHOF, TMPO, ACTN1, ARHGEF3, RALBP1, ZAP70, FNBP1, ROCK1, CDC42EP3, TMOD3, HMOX2, NCKAP1L, IL32, NUDC, VCP, DOCK8, TAOK3, ERBIN, BCAP31, TAGAP, GOPC, WIPF1, CCDC115, CCT7, CCT6A, CDC42SE2, SLK, SPTAN1, DDX39B, SOS1, BRK1, SNAP23, ITGB1, ARHGEF2, STIP1, ARHGAP9, DDRGK1, CAPZB, DOCK11, ARH…
HALLMARK_INFLAMMATORY_RESPONSE	0.00269094	0.0263712	0.431708	0.616983	1.46775	94	CD48, LCK, IL7R, EMP3, LCP2, TNFSF10, RASGRP1, IL10RA, ADRM1, CD82, BST2, SEMA4D, SRI, LTA, SELL, SLAMF1
REACTOME_SARS_COV_2_INFECTION	9.87176e-05	0.0047693	0.538434	0.578709	1.46195	235	RPS20, RPS10, DDX5, HLA-A, HLA-F, B2M, HLA-E, RPS6, RPS11, HLA-B, RPS3A, RPS7, RPS16, UBA52, HLA-C, RPS2, CHMP7, RPS27A, RPS13, RPS17, PRMT1, MGAT1, TPR, DAD1, YWHAB, RPS27L, CNBP, CSNK1A1, ST6GAL1, SNRPD3, PTPN6, RPS25, IRF3, VCP, UBE2I, RPS14, YWHAZ, YWHAH, RPS19, IL17RA, JAK1, RPS3, RPN2, PARP10, ST3GAL1, CHMP2A, NUP210, G3BP1, AKT3, ZCRB1, PRKCSH, ST3GAL2, RPS4Y1, MAVS, CHMP4A, PARP4, CANX, I…
REACTOME_RAC1_GTPASE_CYCLE	0.00108568	0.0299726	0.45506	0.616572	1.4572	111	ARHGAP30, ARHGAP45, FMNL1, ARHGAP15, DEF6, ESYT1, TMPO, RALBP1, NCKAP1L, DOCK8, TAOK3, ERBIN, TAGAP, WIPF1, SOS1, BRK1, SNAP23, ITGB1, ARHGAP9, DOCK11, ARHGDIB, PAK2, WAS, PKN1, IQGAP2, CYFIP2, RAC1, GIT2, SH3BP1, WASF2, ARHGAP25, BCR, KTN1, NCF1, ABI2, LBR, ARHGEF6, EMD, VAV1, RAB7A, ABR, DOCK10
KEGG_SPLICEOSOME	0.0016832	0.0401959	0.45506	0.606702	1.45244	124	SRSF5, DDX5, HSPA8, PUF60, PCBP1, DDX46, SF3B2, THOC3, SNRPD3, SRSF9, SRSF1, PRPF8, PRPF38B, HNRNPU, THOC2, DDX39B, PLRG1, PRPF6, HNRNPM, SRSF8, SF3A3, SNRNP40, LSM4, SNRNP70, SF3B1, RBMX, CDC5L, RBM25, LSM6, SRSF4, MAGOHB, PRPF19, LSM2, SNRNP200, PPIE, ISY1, RBM22, USP39, HNRNPK, DDX42, PRPF31, LSM5, SART1, CTNNBL1, SNRPD2, RBM17, U2SURP, PRPF40A, CCDC12, HNRNPC, ACIN1, AQR, SF3A2, LSM8, U2AF2, …
REACTOME_HOST_INTERACTIONS_OF_HIV_FACTORS	0.000732067	0.0226355	0.477271	0.606711	1.44958	125	HLA-A, LCK, B2M, PSIP1, UBA52, PSMA7, RPS27A, FYN, TPR, KPNB1, BANF1, PSMA5, APOBEC3G, NPM1, PSMD8, PSMB10, PSMB8, PSMD13, PSMB9, PSMB4, PSMD2, PSMB3, PSMD4, CD4, PAK2, PSMC5, SEM1, CD247, NUP210, PSMD14, AP1S2, PSMC4, RAC1, PACS1, PSMD3, PSMB2, SKP1, NUP107, NUP62, UBC, XPO1, HMGA1, POM121, ATP6V1H
REACTOME_SARS_COV_INFECTIONS	4.91381e-05	0.00284878	0.557332	0.566965	1.44916	332	RPS20, RPS10, DDX5, HLA-A, HLA-F, B2M, EEF1A1, HLA-E, RPS6, RPS11, HLA-B, RPS3A, RPS7, RPS16, UBA52, HLA-C, RPS2, CHMP7, IL6R, RPS27A, RPS13, RPS17, PRMT1, FNTA, RCAN3, MGAT1, TPR, KPNB1, DAD1, YWHAB, GRB2, RPS27L, CNBP, SH3KBP1, CSNK1A1, ATP1A1, ST6GAL1, SNRPD3, NPM1, ROCK1, PTPN6, RPS25, IRF3, VCP, CHD4, UBE2I, RPS14, YWHAZ, CASP1, BST2, YWHAH, RPS19, REST, CD79B, IL17RA, PTGES3, HDAC1, PYCARD,…
REACTOME_PLATELET_ACTIVATION_SIGNALING_AND_AGGREGATION	0.00207288	0.0462213	0.431708	0.594207	1.43239	135	TMSB4X, LCK, CAP1, DGKZ, CSK, APBB1IP, RAP1A, LAT, FYN, PRKCA, RAC2, GRB2, LCP2, ACTN1, GNG5, RAP1B, FERMT3, PTPN6, MAGED2, RASGRP1, WDR1, DGKD, YWHAZ, GNB2, TLN1, TEX264, SOS1, GNB1, GNAI2, PRKCH, TUBA4A, MANF, DGKA, STX4, CFL1, VCL, RAC1, CALM1, RAF1, CD63, RASGRP2, ARRB2, VAV1, RHOA, AAMP, FLNA
REACTOME_METABOLISM_OF_RNA	9.38562e-08	2.71592e-05	0.704976	0.543798	1.4222	685	RPS20, RPL13A, RPL7, SRSF5, RPS10, RPL31, DDX5, RPLP2, RPL6, RPLP0, RPL26, RPL23A, RPL21, RPL27A, RPS6, RPL9, RPS11, RPL4, RPS3A, RPS7, RPS16, RPL14, RPL17, UBA52, RPL10A, HNRNPF, TRMT112, RPS2, RPL23, HNRNPD, PSMA7, RPS27A, RPL32, RPL22, ZFP36L1, RPS13, RPS17, EIF4A2, HSPA8, PRKCA, RPL36A, RPL19, PUF60, EIF4B, TPR, PCBP1, LUC7L3, YWHAB, SNRPN, RPS27L, DDX46, PNN, SRSF11, SF3B2, LSM10, HNRNPA2B1,…
REACTOME_RHO_GTPASE_EFFECTORS	0.0012685	0.0323259	0.45506	0.570004	1.41761	188	ARPC5, ACTR3, EVL, ARPC1B, ACTG1, FMNL1, ACTB, KIF2A, ACTR2, PRKCA, PPP1R12A, MYH9, DIAPH1, YWHAB, RAC2, GRB2, CENPK, ROCK1, MYL12B, NCKAP1L, ARPC2, NUDC, ARPC4, BUB3, YWHAZ, GOPC, YWHAH, WIPF1, CDKN1B, BRK1, ITGB1, PAK2, WAS, TUBA4A, PKN1, IQGAP2, NDE1, CYFIP2, CFL1, NCK1, RAC1, WASF2, DYNLL1, TUBA1B, KTN1, CLIP1, TAOK1, NCF1, PPP2R5A, NSL1, CALM1, ABI2, NUP107, RHOA, DYNC1H1, FLNA, XPO1, PPP2R1…
REACTOME_SARS_COV_1_INFECTION	0.00165443	0.0401959	0.45506	0.59211	1.41484	126	RPS20, RPS10, DDX5, EEF1A1, RPS6, RPS11, RPS3A, RPS7, RPS16, UBA52, RPS2, CHMP7, RPS27A, RPS13, RPS17, RCAN3, MGAT1, KPNB1, YWHAB, RPS27L, ST6GAL1, NPM1, RPS25, IRF3, VCP, UBE2I, RPS14, YWHAZ, CASP1, BST2, YWHAH, RPS19, PYCARD, FKBP1A, RPS3, PARP10, ST3GAL1, CHMP2A, ZCRB1, PRKCSH, ST3GAL2, RPS4Y1, MAVS, CHMP4A, PARP4, CANX, SUMO1, CHMP3
REACTOME_SIGNALING_BY_RHO_GTPASES_MIRO_GTPASES_AND_RHOBTB3	6.31124e-05	0.00325239	0.538434	0.547272	1.41208	440	LCK, ARPC5, ACTR3, EVL, ARHGAP30, ARHGAP45, CSK, ARPC1B, ACTG1, ADD3, FMNL1, ACTB, KIF2A, FGD3, ACTR2, PRKCA, PPP1R12A, STK10, MYH9, ARHGAP15, DIAPH1, DEF6, YWHAB, RAC2, GRB2, ESYT1, RHOF, TMPO, ACTN1, ARHGEF3, RALBP1, ZAP70, CENPK, FNBP1, ROCK1, CDC42EP3, TMOD3, MYL12B, HMOX2, NCKAP1L, ARPC2, IL32, NUDC, ARPC4, VCP, DOCK8, TAOK3, BUB3, ERBIN, BCAP31, TAGAP, YWHAZ, GOPC, YWHAH, WIPF1, CCDC115, CC…
REACTOME_ADAPTIVE_IMMUNE_SYSTEM	2.32627e-06	0.000186022	0.627257	0.543076	1.40763	546	HLA-A, FYB1, LCK, HLA-F, PTPRC, B2M, BTN3A2, HLA-E, HLA-B, EVL, CD3G, CD3D, ICAM2, CD40LG, VAMP8, UBA52, CSK, RAP1A, CLEC2D, HLA-C, LAT, PSMA7, RPS27A, TAP1, KIF2A, VASP, CD3E, HLA-DPB1, FYN, UBE2D2, ORAI1, YWHAB, GRB2, LCP2, SH3KBP1, NFATC3, ZAP70, PSMA5, RAP1B, THEM4, ITGB2, PSMD8, PAG1, PSMB10, SIPA1, PTPN6, TRAT1, PSMB8, RASGRP1, UBE2R2, PSMD13, BCAP31, YWHAZ, CTSC, PSMB9, LNPEP, ITGB7, HMGB1…
REACTOME_HIV_INFECTION	0.000768718	0.023456	0.477271	0.558269	1.40022	215	HLA-A, LCK, B2M, PSIP1, XRCC5, UBA52, CHMP7, PSMA7, TAF7, RPS27A, FYN, TPR, KPNB1, BANF1, PSMA5, APOBEC3G, NPM1, PSMD8, PSMB10, VPS4B, PSMB8, TAF15, PSMD13, TCEA1, PSMB9, XRCC6, PSMB4, POLR2G, POLR2C, VPS28, PSMD2, PSMB3, PSMD4, CHMP5, TAF3, CD4, PAK2, PSMC5, SEM1, SUPT16H, CD247, TAF10, CHMP2A, NUP210, PSMD14, AP1S2, PSMC4, RAC1, PACS1, SSRP1, PSMD3, PSMB2, CHMP4A, CHMP3, SKP1, TAF12, NMT2, NUP1…
REACTOME_MRNA_SPLICING	0.00118484	0.0319494	0.45506	0.558203	1.39871	210	SRSF5, DDX5, HNRNPF, HNRNPD, HSPA8, PUF60, PCBP1, LUC7L3, SNRPN, DDX46, PNN, SRSF11, SF3B2, HNRNPA2B1, SNRPD3, HNRNPR, SRSF9, SRSF1, PRPF8, PPWD1, SRRM2, POLR2G, HNRNPU, PDCD7, DDX39B, POLR2C, PLRG1, PRPF6, HNRNPM, SRSF8, SF3A3, SNRNP40, LSM4, SNRNP70, IK, SF3B1, RBMX, CDC5L, RBM25, LSM6, SRSF4, HTATSF1, ZCRB1, MAGOHB, PRPF19, LSM2, UPF3B, SNRNP200, PPIE, ISY1, RBM22, USP39, HNRNPK, DDX42, PRPF31…
REACTOME_INNATE_IMMUNE_SYSTEM	8.82192e-07	9.95748e-05	0.659444	0.532161	1.38989	667	TXNIP, LCK, ARPC5, PTPRC, B2M, EEF1A1, S100A11, HLA-E, ACTR3, HLA-B, CD3G, CAP1, ICAM2, TBC1D10C, CD53, ARHGAP45, VAMP8, XRCC5, UBA52, ARPC1B, ACTG1, ATP6V0E1, RAP1A, HLA-C, TSPAN14, LAT, PSMA7, RPS27A, TMEM63A, ACTB, EEF2, FYN, UBE2D2, HSPA8, ACTR2, STK10, MYH9, BIN2, OSTF1, KPNB1, DIAPH1, CNN2, CSTB, RAC2, GRB2, RHOF, LCP2, NLRC5, NFATC3, COTL1, PSMA5, RAP1B, CPNE1, ITGB2, ROCK1, PSMD8, PSMB10,…
REACTOME_PROCESSING_OF_CAPPED_INTRON_CONTAINING_PRE_MRNA	0.00206595	0.0462213	0.431708	0.535392	1.35911	276	SRSF5, DDX5, HNRNPF, HNRNPD, HSPA8, PUF60, TPR, PCBP1, LUC7L3, SNRPN, DDX46, PNN, SRSF11, SF3B2, HNRNPA2B1, THOC3, SNRPD3, HNRNPR, PCF11, SRSF9, SRSF1, PRPF8, PABPN1, PPWD1, SRRM2, POLR2G, HNRNPU, THOC2, PDCD7, DDX39B, POLR2C, PLRG1, PRPF6, HNRNPM, FIP1L1, SRSF8, SF3A3, SNRNP40, LSM4, SNRNP70, IK, SF3B1, RBMX, CDC5L, RBM25, LSM6, NUP210, SRSF4, HTATSF1, ZCRB1, MAGOHB, PRPF19, LSM2, PAPOLA, NUDT21…
WP_VEGFA_VEGFR2_SIGNALING	0.00124026	0.0323163	0.45506	0.530135	1.3553	310	RPL13A, RPL7, TXNIP, TMSB4X, RPLP2, RPL26, RPS6, RPS11, CSK, ACTG1, RPL10A, RAP1A, FYN, PRKCA, ETS1, MYH9, BIN1, GRB2, NAP1L1, PBXIP1, RAP1B, EPB41, TNFRSF25, ROCK1, PTPN6, RPL5, TMOD3, PPP1CA, HDAC7, HSPB1, HMGB1, EIF3H, EWSR1, EIF4G2, RPL27, CCT7, SLC25A25, BCL2, RACK1, HDAC1, ITGB1, STIP1, PSMD4, TBCA, CAPZB, EIF3D, PAK2, PPM1G, EEA1, SSR4, SDF2L1, MAP2K1, CREB1, CBL, CFL1, NCK1, VCL, RAC1, GR…

## Sheet: Supplemental Table 5
DV: Baseline Versus EOS
CD8+ T Cells
Enriched in Baseline
Pathway	pval	padj	log2err	ES	NES	Size	Leading Edge
REACTOME_SIGNALING_BY_GPCR	0.000249943	0.0597363	0.498493	-0.573434	-1.57982	225	PPBP, PF4, RGS18, AKAP13, GNG11, ITGB1, CX3CR1, RASGRP1, PRKCH, PREX1, PRKCB, CXCR4, F2R, ARHGEF3, ADCY7, S1PR4, CCR5, ARHGEF1, S1PR5, ADGRE5, GNG2, GPR183, PIK3R5, PDE4D, S1PR1, ABHD12, RPS6KA3, CMKLR1, PPP3CA, FGD3, GNAI2, PRKAR2B, ROCK1, CXCR3, LPAR2, ITPR1, PIK3R1, GRK2, ABR, PRKACB, DGKA, PRKCQ, ADRB2, GNB1, PLCB1, RASGRP2, ARHGEF2, KRAS, LPAR6, PTCH1, PPP1CA, VAV1, ITPR2, CCR4, CREB1, AKT3,…
Enriched in EOS
Pathway	pval	padj	log2err	ES	NES	Size	Leading Edge
HALLMARK_HEME_METABOLISM	1.30435e-08	6.39132e-07	0.74774	0.750709	2.10269	178	HBB, HBD, AHSP, BLVRB, CA1, ALAS2, PRDX2, GYPB, SLC25A37, SLC4A1, GYPC, SNCA, FECH, GLRX5, TMCC2, SELENBP1, RHAG, MYL4, GYPA, HMBS, EPB42, KLF1, TSPO2, SPTA1, HEBP1, HBQ1, E2F2, BPGM, ANK1, BNIP3L, MGST3, YPEL5, RHCE, GATA1, XK, ACKR1, CA2, RCL1, TRIM58, LMO2, MBOAT2, ATP6V0A1, NFE2, RANBP10, BSG, GYPE, ADD2, PSMD9, OSBP2, SLC6A8, TNS1, CAT, RHD, ELL2, TRIM10, PGLS, ALAD, EPOR, GCLC, UROD, MPP1, …
REACTOME_CHAPERONE_MEDIATED_AUTOPHAGY	0.000114481	0.0390871	0.538434	0.946202	2.0002	18	HBB, RPS27A, EEF1A1, UBC, UBB, VIM, PARK7
REACTOME_ERYTHROCYTES_TAKE_UP_CARBON_DIOXIDE_AND_RELEASE_OXYGEN	8.82391e-05	0.036446	0.538434	0.978125	1.97539	10	HBB, HBA2, HBA1, CA1, SLC4A1, RHAG
BIOCARTA_AHSP_PATHWAY	3.49572e-05	0.0208869	0.557332	0.972842	1.96032	13	HBB, HBA2, HBA1, AHSP, ALAS2, FECH, HMBS
WP_FOLATE_METABOLISM	9.14962e-05	0.036446	0.538434	0.898187	1.95714	30	HBB, HBA1, MPO, GPX4
REACTOME_CELLULAR_RESPONSE_TO_CHEMICAL_STRESS	3.07781e-05	0.0208869	0.557332	0.67582	1.94727	180	HBB, HBA2, HBA1, BLVRB, RPS27A, PRDX2, COX4I1, UBC, UBB, TALDO1, NDUFA4, MT-CO3, PRDX6, CYBB, COX7A2L, CYBA, CCS, TKT, PSMC1, NCF1, UFD1, MT-CO1, SOD1, PRDX1, PSMA7, PSMD9
WP_SELENIUM_MICRONUTRIENT_NETWORK	0.00016641	0.0441912	0.518848	0.853227	1.93824	43	HBB, HBA1, MPO, PRDX2, GPX4, SELENOM, SELENOH, SOD1, PRDX1
REACTOME_CYTOPROTECTION_BY_HMOX1	0.000152399	0.0441912	0.518848	0.808983	1.91107	58	HBB, HBA2, HBA1, BLVRB, COX4I1, NDUFA4, MT-CO3, COX7A2L
REACTOME_NEUTROPHIL_DEGRANULATION	8.38396e-06	0.0100188	0.593325	0.58166	1.86735	349	HBB, S100A9, LYZ, S100A8, MPO, FTL, S100A12, AZU1, RETN, EEF1A1, FCN1, MNDA, PRTN3, FTH1, ELANE, SYNGR1, CFD, MIF, LGALS3, SRP14, APRT, GMFG, RNASE2, GCA, PRDX6, HLA-C, CREG1, CYBB, CYSTM1, CLEC12A, CTSZ, CD36, CYBA, B2M, YPEL5, CD63, CTSG, GRN, KRT1, DDOST, VAMP8, TYROBP, AGPAT2, SERPINB1, ATP6V0A1, HSP90AB1, CAPN1, ARG1, BRI3, CTSH, FCER1G, PYGL
REACTOME_CELLULAR_RESPONSES_TO_STIMULI	1.06325e-07	0.000254116	0.704976	0.510705	1.76513	627	HBB, HBA2, HBA1, RPS4X, RPL3, RPS3A, RPS6, RPL8, RPL5, RPS5, RPL10, RPL12, RPS3, RPS13, RPL18, BLVRB, RPL10A, RPL11, RPL13, RPL14, RPL9, RPL15, RPS23, RPL29, RPLP1, RPL19, RPL32, RPL7A, RPS27A, RPS2, RPL24, RPS12, RPSA, RPS7, RPS14, FOS, EEF1A1, RPS18, PRDX2, RPL6, RPL30, RPL22, RPS8, COX4I1, UBC, RPS24, RPS9, TUBA1B, UBB, RPL21, RPL18A, TUBA1A, FAU, TALDO1, RPS16, RPS15, JUN, RPL36AL, NDUFA4, MT…
DV: Baseline Versus EOS
CD4+ T Cells
Enriched in Baseline
Pathway	pval	padj	log2err	ES	NES	Size	Leading Edge
REACTOME_COMPLEX_I_BIOGENESIS	1.05053e-05	0.00815564	0.593325	-0.855764	-1.8506	57	MT-ND3, MT-ND2, NDUFA3, NDUFB1, NDUFA1, MT-ND6
KEGG_MEDICUS_REFERENCE_ELECTRON_TRANSFER_IN_COMPLEX_I	1.71578e-05	0.00885971	0.57561	-0.86877	-1.8433	44	MT-ND3, MT-ND2, NDUFA3, NDUFB1, NDUFA1, MT-ND6
KEGG_MEDICUS_VARIANT_MUTATION_CAUSED_ABERRANT_TDP43_TO_ELECTRON_TRANSFER_IN_COMPLEX_I	3.40757e-05	0.00992029	0.557332	-0.864257	-1.83506	45	MT-ND3, MT-ND2, NDUFA3, NDUFB1, NDUFA1, MT-ND6
KEGG_MEDICUS_VARIANT_MUTATION_INACTIVATED_PINK1_TO_ELECTRON_TRANSFER_IN_COMPLEX_I	3.04313e-05	0.00992029	0.57561	-0.866365	-1.83954	45	MT-ND3, MT-ND2, NDUFA3, NDUFB1, NDUFA1, MT-ND6
KEGG_MEDICUS_VARIANT_MUTATION_CAUSED_ABERRANT_ABETA_TO_ELECTRON_TRANSFER_IN_COMPLEX_I	5.26709e-05	0.012267	0.557332	-0.849201	-1.81764	49	MT-ND3, MT-ND2, NDUFA3, NDUFB1, NDUFA1, MT-ND6
WP_OXIDATIVE_PHOSPHORYLATION	9.13322e-05	0.017338	0.538434	-0.829325	-1.79343	57	MT-ND3, MT-ND2, MT-ND4L, ATP5ME, NDUFA3, NDUFB1, MT-ND6, MT-ATP6, ATP5F1E
WP_CHEMOKINE_SIGNALING_PATHWAY	0.000237862	0.0325871	0.518848	-0.754566	-1.7636	98	PF4, PPBP, GNG11, CXCR4, PIK3R1, ITK, CCL5, STAT5B, JAK3, STAT3, STAT1, CCR7, PREX1, TIAM1, CCR6, GRK2, GNB1, ADCY7, PRKACB, ROCK1, RASGRP2, PTK2B, IKBKB, DOCK2, CCR4, CSK, ELMO1, GNG2, PRKX, RAP1B, PRKCB, AKT2, PIK3CD, PXN
KEGG_CHEMOKINE_SIGNALING_PATHWAY	0.000267448	0.0346049	0.498493	-0.746471	-1.74945	101	PF4, PPBP, GNG11, CXCR4, PIK3R1, ITK, CCL5, STAT5B, JAK3, STAT3, STAT1, CCR7, PREX1, TIAM1, CCR6, GRK2, GNB1, ADCY7, PRKACB, ROCK1, RASGRP2, PTK2B, IKBKB, DOCK2, CCR4, CSK, ELMO1, GNG2, PRKX, RAP1B, PRKCB, AKT2, PIK3CD, PXN
KEGG_MEDICUS_VARIANT_MUTATION_CAUSED_ABERRANT_SNCA_TO_ELECTRON_TRANSFER_IN_COMPLEX_I	0.000389542	0.0448992	0.498493	-0.827196	-1.75637	45	MT-ND3, MT-ND2, NDUFA3, NDUFB1, NDUFA1, MT-ND6
REACTOME_SIGNALING_BY_GPCR	0.000386019	0.0448992	0.498493	-0.665125	-1.66854	203	PF4, PPBP, GNG11, RGS18, ITGB1, CXCR4, PIK3R1, GPR183, CCL5, DGKA, PDE7A, AKAP13, FGD3, S1PR1, RPS6KA3, CCR7, PREX1, RASGRP1, TIAM1, PRKCH, CCR6, DGKD, GRK2, GNB1, ADCY7, PRKACB, LPAR6, ROCK1, RASGRP2, PRKAR2B, CCR4, CAMK2D, PTCH1, GNAQ, GNG2, PPP2R1A, GNAZ, ARHGEF1, GPR65, PRKX, PDE4B, ARHGEF3, PRKCB, AKT2, PDE4D, RASGRF2, GABBR1, PTGER4, ITPR3, ECE1, PRKAR2A, S1PR4, AKT3, RGS14, SOS1, PDPK1, PR…
WP_MITOCHONDRIAL_COMPLEX_I_ASSEMBLY_MODEL_OXPHOS_SYSTEM	0.000487002	0.0493143	0.498493	-0.795976	-1.72346	56	MT-ND2, MT-ND4L, NDUFA3, NDUFB1, NDUFA1, MT-ND6
Enriched in EOS
Pathway	pval	padj	log2err	ES	NES	Size	Leading Edge
HALLMARK_HEME_METABOLISM	4.7049e-09	2.35245e-07	0.761461	0.798145	2.17256	174	HBB, HBD, AHSP, BLVRB, CA1, ALAS2, GYPC, PRDX2, GYPB, SNCA, FECH, SLC4A1, BPGM, SELENBP1, KLF1, SLC25A37, MYL4, HBQ1, GYPA, GLRX5, MPP1, HMBS, EPB42, GATA1, CAT, TMCC2, BNIP3L, UROD, NFE2, OSBP2, BCAM, HEBP1, UBAC1, E2F2, SLC6A8, LMO2, HBZ, ISCA1, SPTA1, MAP2K3, TRIM58, MGST3, ADIPOR1, RHAG, TSPAN5, MINPP1, TSPO2, FBXO7, CA2, MXI1, ARHGEF12, RHCE, SPTB, HTRA2, ACKR1, ANK1, CLIC2, RHD, TNS1, GCLC,…
REACTOME_ANTIGEN_PROCESSING_CROSS_PRESENTATION	2.47327e-05	0.0096004	0.57561	0.813287	1.96771	86	S100A9, S100A8, RPS27A, HLA-B, B2M, UBB, UBC, HLA-C, CTSL, PSMB5, HLA-A, PSME2, PSMB8
REACTOME_CELLULAR_RESPONSE_TO_CHEMICAL_STRESS	3.7733e-06	0.00439401	0.627257	0.729805	1.92913	178	HBB, HBA2, HBA1, RPS27A, BLVRB, PRDX2, COX4I1, TALDO1, PRDX6, MT-CO1, UBB, TKT, CAT, AREG, BCL2L1, UBC, GSTP1, PSMB5, UFD1, PSME2, PSMB8, TXN, SOD1
REACTOME_ERYTHROCYTES_TAKE_UP_CARBON_DIOXIDE_AND_RELEASE_OXYGEN	9.74949e-05	0.017338	0.538434	0.979452	1.89404	10	HBB, HBA2, HBA1, CA1, SLC4A1, RHAG, CA2
BIOCARTA_AHSP_PATHWAY	5.73918e-07	0.00133665	0.659444	0.983139	1.86473	13	HBB, HBA2, HBA1, AHSP, ALAS2, FECH, HMBS, GATA1, UROD
REACTOME_CHAPERONE_MEDIATED_AUTOPHAGY	7.28925e-05	0.0154333	0.538434	0.952737	1.86313	18	HBB, RPS27A, EEF1A1, UBB, VIM, UBC, HSPA8, PARK7, HSP90AA1
REACTOME_RHO_GTPASES_ACTIVATE_NADPH_OXIDASES	0.000424123	0.0448992	0.498493	0.939658	1.83755	18	S100A9, S100A8, CYBA
REACTOME_LATE_ENDOSOMAL_MICROAUTOPHAGY	0.000405036	0.0448992	0.498493	0.909242	1.83383	27	HBB, RPS27A, UBB, VIM, UBC, HSPA8, PARK7
REACTOME_CYTOPROTECTION_BY_HMOX1	0.000113914	0.017687	0.538434	0.83122	1.82767	57	HBB, HBA2, HBA1, BLVRB, COX4I1, MT-CO1
WP_FOLATE_METABOLISM	0.000213147	0.0310262	0.518848	0.899293	1.81497	28	HBB, HBA1, MPO, CAT
REACTOME_NEUTROPHIL_DEGRANULATION	1.90204e-05	0.00885971	0.57561	0.610309	1.80462	332	LYZ, S100A9, HBB, S100A8, FTL, MPO, EEF1A1, S100A12, AZU1, HLA-B, ELANE, B2M, FCN1, RETN, TYROBP, PRTN3, MNDA, PRDX6, CFD, APRT, SRP14, CAT, SYNGR1, GMFG, HLA-C, GSTP1, LGALS3, ARG1, FTH1, HSPA8, FABP5, TUBB, MIF, SERPINB1, KRT1, TUBB4B
WP_SELENIUM_MICRONUTRIENT_NETWORK	0.000104221	0.017338	0.538434	0.868033	1.77252	40	HBB, HBA1, MPO, PRDX2, CAT, TXN, SOD1
HALLMARK_MYC_TARGETS_V1	0.000632575	0.0158144	0.477271	0.630114	1.75078	194	RPS3, RPL14, RPS6, RPL18, EEF1B2, RPS5, RPL6, RPS2, RACK1, NPM1, HNRNPA1, RPL22, CDC20, SLC25A3, RPLP0, TYMS, RAN, MRPL23, PHB2, LSM2, SSB, EIF3D, TXNL4A, RANBP1, C1QBP, HSP90AB1, IMPDH2, CLNS1A, PSMA7, PSMB3, PRDX4, TUFM, CCT3
REACTOME_CELLULAR_RESPONSES_TO_STIMULI	3.92282e-05	0.0101514	0.557332	0.517571	1.64849	623	HBB, HBA2, HBA1, RPS4X, RPS3A, RPL3, RPL7A, RPS3, RPS7, RPL14, RPL5, RPL19, RPS6, RPL11, RPL29, RPL10A, RPL18, RPL10, RPL12, RPS27A, BLVRB, RPL15, RPS5, RPS23, RPS13, RPL6, RPL8, RPS2, EEF1A1, RPL13, RPL9, RPSA, RPS14, RPL24, RPS9, RPS12, RPL32, PRDX2, RPL30, COX4I1, RPS24, RPS15, RPL4, RPS18, TUBA1B, RPL18A, FAU, TALDO1, PRDX6, MT-CO1, RPLP1, RPS8, UBB, RPL36AL, TKT, RPL22, CAT, IGFBP7, AREG, BC…

## Sheet: Supplemental Table 6
Decitabine Monotherapy: Baseline Versus PC4
CD8+ T Cells
Enriched in Baseline
Pathway	pval	padj	log2err	ES	NES	Size	Leading Edge
BIOCARTA_AHSP_PATHWAY	7.01289e-05	0.00502591	0.538434	-0.935383	-2.31827	11	HBB, HBA2, HBA1, AHSP
WP_FOLATE_METABOLISM	8.00102e-05	0.00556542	0.538434	-0.825816	-2.04196	31	HBB, HBA1, MPO, TNF
Enriched in PC4
Pathway	pval	padj	log2err	ES	NES	Size	Leading Edge
REACTOME_ANTIGEN_PRESENTATION_FOLDING_ASSEMBLY_AND_PEPTIDE_LOADING_OF_CLASS_I_MHC	3.89694e-06	0.000400708	0.610527	0.883126	1.84158	29	HLA-A, HLA-C, B2M, HLA-F, HLA-B, ERAP2, TAP2, TAPBP, HLA-E, CANX, PDIA3, TAP1, CALR, BCAP31
KEGG_MEDICUS_REFERENCE_ANTIGEN_PROCESSING_AND_PRESENTATION_BY_MHC_CLASS_I_MOLECULES	6.53744e-06	0.000572631	0.610527	0.952393	1.82174	12	HLA-A, HLA-C, B2M, HLA-F, HLA-B, TAP2, TAPBP, HLA-E, PDIA3, TAP1, CALR
BIOCARTA_CTL_PATHWAY	2.20845e-05	0.00180103	0.57561	0.945453	1.82078	13	ITGB2, HLA-A, GZMB, B2M, PRF1, CD3G, CD3E, ITGAL
REACTOME_DAP12_INTERACTIONS	2.61506e-05	0.00199503	0.57561	0.866736	1.79531	27	HLA-C, PIK3R1, B2M, HLA-B, TYROBP, HLA-E, FYN, GRB2, LCK, KLRC2
REACTOME_IMMUNOREGULATORY_INTERACTIONS_BETWEEN_A_LYMPHOID_AND_A_NON_LYMPHOID_CELL	1.52742e-07	6.02058e-05	0.690132	0.803609	1.76368	67	ITGB2, HLA-A, HLA-C, B2M, HLA-F, KLRF1, HLA-B, FCGR3A, IGLC2, TYROBP, CD300A, ITGB7, CD3G, CLEC2B, ICAM3, CD99, ITGA4, ITGB1, CLEC2D, CD3E, HLA-E, NPDC1, CD81, PILRB, ITGAL, SELL, CD226, KIR3DL2, KLRC1
REACTOME_INTEGRIN_CELL_SURFACE_INTERACTIONS	0.000706358	0.0309359	0.477271	0.847138	1.74315	24	ITGB2, ITGB7, ICAM3, ITGA4, ITGB1, CD47, COL6A2, ITGAL, BSG
REACTOME_SIGNALING_BY_PDGFR_IN_DISEASE	0.000116455	0.0074437	0.538434	0.883071	1.7392	16	PIK3R1, BIN2, GOLGA4, STAT3, GRB2, STAT1
WP_MICROGLIA_PATHOGEN_PHAGOCYTOSIS_PATHWAY	0.00100103	0.0388105	0.45506	0.836983	1.72992	26	ITGB2, PIK3R1, TYROBP, CYBA, ARPC1B, RAC2
KEGG_MEDICUS_REFERENCE_ITGA_B_FAK_RAC_SIGNALING_PATHWAY	0.0014487	0.0489454	0.45506	0.914535	1.72495	11	ITGB7, ITGA4, ITGB1, PXN, RAC2
KEGG_NATURAL_KILLER_CELL_MEDIATED_CYTOTOXICITY	9.95331e-08	4.70792e-05	0.704976	0.766625	1.7171	94	ITGB2, HLA-A, HLA-C, GZMB, PIK3R1, PRF1, HLA-B, FCGR3A, TYROBP, PRKCB, HLA-E, ZAP70, FYN, MAP2K2, GRB2, RAC2, ITGAL, KIR3DL2, NFATC3, LCK, KLRC1, KLRC2, PIK3R5, NCR3, CD244
REACTOME_DAP12_SIGNALING	0.000249119	0.0143699	0.498493	0.832548	1.7159	25	PIK3R1, B2M, TYROBP, HLA-E, FYN, GRB2, LCK, KLRC2
WP_IL_9_SIGNALING_PATHWAY	0.000980835	0.0386612	0.45506	0.875943	1.69447	14	PIK3R1, JAK1, IL2RG, STAT3, MAP2K2, GRB2, STAT1, JAK3
REACTOME_REGULATION_OF_INSULIN_LIKE_GROWTH_FACTOR_IGF_TRANSPORT_AND_UPTAKE_BY_INSULIN_LIKE_GROWTH_FACTOR_BINDING_PROTEINS_IGFBPS	0.000278257	0.0149563	0.498493	0.794701	1.69353	38	GZMH, MGAT4A, PRSS23, HSP90B1, P4HB, PDIA6, SHISA5, PRKCSH, ADAM10, TGOLN2, TIMP1, APLP2, MBTPS1
BIOCARTA_CASPASE_PATHWAY	0.00149432	0.0497755	0.45506	0.831465	1.69258	22	GZMB, PRF1, ARHGDIB, CASP4, CASP8, CASP1
REACTOME_SIGNALING_BY_PDGFRA_TRANSMEMBRANE_JUXTAMEMBRANE_AND_KINASE_DOMAIN_MUTANTS	0.00110395	0.0421105	0.45506	0.902847	1.68777	10	PIK3R1, STAT3, GRB2, STAT1
BIOCARTA_NKCELLS_PATHWAY	0.0013461	0.046548	0.45506	0.831232	1.67229	19	HLA-A, PIK3R1, B2M, ITGB1, KLRC1, KLRC2
WP_TYPE_II_INTERFERON_SIGNALING	0.000741389	0.0318797	0.477271	0.805978	1.66946	27	IRF1, HLA-B, JAK1, SOCS3, PSMB9, TAP1, STAT1
REACTOME_EUKARYOTIC_TRANSLATION_ELONGATION	2.72933e-06	0.000315084	0.627257	0.746083	1.66758	89	RPS4Y1, RPL13A, RPL27A, RPL23A, RPS9, RPS20, RPL15, RPS11, RPS19, RPS2, RPL27, RPL6, RPL3, RPL37A, RPL7, RPL4, RPS6, RPL7A, RPL31, RPL29, RPL18A, RPLP0, RPL35, RPL23, EEF1A1, RPS16, EEF2, RPL26, RPS7, RPLP1, RPL28, RPL38, UBA52, RPL10A, RPL36A, RPL17, RPL18, RPL37
WP_G13_SIGNALING_PATHWAY	0.000760772	0.032129	0.477271	0.804955	1.66734	27	IQGAP2, PFN1, CALM1, CFL1, PKN1, ARHGDIB, ARHGEF1, DIAPH1, ROCK1, WAS, IQGAP1, RHOA
KEGG_RIBOSOME	2.79778e-06	0.000315084	0.627257	0.745902	1.66283	85	RPS4Y1, RPL13A, RPL27A, RPL23A, RPS9, RPS20, RPL15, RPS11, RPS19, RPS2, RPL27, RPL6, RPL3, RPL37A, RPL7, RPL4, RPS6, RPL7A, RPL31, RPL29, RPL18A, RPLP0, RPL35, RPL23, RPS16, RPL26, RPS7, RPLP1, RPL28, RPL38, UBA52, RPL10A, RPL36A, RPL17, RPL18, RPL37
WP_CYTOPLASMIC_RIBOSOMAL_PROTEINS	3.2611e-06	0.000350569	0.627257	0.744579	1.65989	85	RPS4Y1, RPL13A, RPL27A, RPL23A, RPS9, RPS20, RPL15, RPS11, RPS19, RPS2, RPL27, RPL6, RPL3, RPL37A, RPL7, RPL4, RPS6, RPL7A, RPL31, RPL29, RPL18A, RPLP0, RPL35, RPL23, RPS16, RPL26, RPS6KA1, RPS7, RPLP1, RPL28, RPL38, UBA52, RPL10A, RPL36A, RPL17, RPL18, RPL37
KEGG_MEDICUS_REFERENCE_TRANSLATION_INITIATION	1.087e-05	0.000918128	0.593325	0.746242	1.65641	80	RPS4Y1, RPL13A, RPL27A, RPL23A, RPS9, RPS20, RPL15, RPS11, RPS19, RPS2, RPL27, RPL6, RPL3, RPL37A, RPL7, RPL4, RPS6, RPL7A, RPL31, RPL29, RPL18A, RPLP0, RPL35, RPL23, RPS16, RPL26, RPS7, RPLP1, RPL28, RPL38, UBA52, RPL10A, RPL36A, RPL17, RPL18, RPL37
PID_CD8_TCR_PATHWAY	0.000348513	0.0183163	0.498493	0.763158	1.65488	50	HLA-A, B2M, PRF1, MAP3K8, PRKCB, CD3G, CD3E, ZAP70, FYN, RASGRP2, GRB2, ORAI1, RASGRP1, PRKCQ, CSK, LCK, PTPRC
REACTOME_SELENOAMINO_ACID_METABOLISM	1.65972e-06	0.000235836	0.643552	0.734798	1.65434	99	RPS4Y1, RPL13A, RPL27A, RPL23A, RPS9, RPS20, RPL15, RPS11, RPS19, RPS2, RPL27, RPL6, RPL3, RPL37A, RPL7, RPL4, RPS6, RPL7A, RPL31, RPL29, RPL18A, RPLP0, RPL35, RPL23, RPS16, RPL26, RPS7, RPLP1, RPL28, RPL38, UBA52, RPL10A, RPL36A, RPL17, RPL18, RPL37
REACTOME_RESPONSE_OF_EIF2AK4_GCN2_TO_AMINO_ACID_DEFICIENCY	1.69522e-06	0.000235836	0.643552	0.734241	1.65309	99	RPS4Y1, RPL13A, RPL27A, RPL23A, RPS9, RPS20, RPL15, RPS11, RPS19, RPS2, RPL27, RPL6, RPL3, RPL37A, RPL7, RPL4, RPS6, RPL7A, RPL31, RPL29, RPL18A, RPLP0, RPL35, RPL23, RPS16, RPL26, RPS7, RPLP1, RPL28, RPL38, UBA52, ATF4, RPL10A, RPL36A, RPL17, RPL18, RPL37
REACTOME_EUKARYOTIC_TRANSLATION_INITIATION	1.89307e-06	0.000246663	0.643552	0.725475	1.64928	117	RPS4Y1, RPL13A, RPL27A, RPL23A, RPS9, RPS20, RPL15, RPS11, RPS19, RPS2, RPL27, RPL6, RPL3, RPL37A, RPL7, RPL4, RPS6, RPL7A, RPL31, RPL29, RPL18A, RPLP0, EIF3F, RPL35, RPL23, EIF4A1, RPS16, RPL26, RPS7, EIF3I, RPLP1, RPL28, RPL38, UBA52, RPL10A, RPL36A, EIF4B, RPL17, RPL18, EIF3D, RPL37, EIF3L
REACTOME_CELL_SURFACE_INTERACTIONS_AT_THE_VASCULAR_WALL	2.5478e-05	0.00199503	0.57561	0.747338	1.64618	72	ITGB2, PIK3R1, IGLC2, CD99, ITGA4, ITGB1, CD47, SELPLG, FYN, GRB2, ITGAL, BSG, DOK2, SPN, SELL, GLG1, PPIA, LCK, SLC3A2, CD74, CD244, CD84, INPP5D
REACTOME_NONSENSE_MEDIATED_DECAY_NMD	4.95798e-06	0.000450985	0.610527	0.719929	1.63606	113	RPS4Y1, RPL13A, RPL27A, RPL23A, RPS9, RPS20, RPL15, RPS11, RPS19, RPS2, RPL27, RPL6, RPL3, RPL37A, RPL7, RPL4, RPS6, RPL7A, RPL31, RPL29, RPL18A, RPLP0, RPL35, RPL23, RPS16, RPL26, RPS7, RPLP1, RPL28, RPL38, UBA52, UPF3A, RPL10A, RPL36A, RPL17, RPL18, RPL37
BIOCARTA_EGF_PATHWAY	0.00135806	0.046548	0.45506	0.792201	1.63274	25	PIK3R1, PRKCB, JAK1, STAT3, GRB2, STAT1
REACTOME_SRP_DEPENDENT_COTRANSLATIONAL_PROTEIN_TARGETING_TO_MEMBRANE	4.89674e-06	0.000450985	0.610527	0.717899	1.62729	110	RPS4Y1, RPL13A, RPL27A, RPL23A, RPS9, RPS20, RPL15, RPS11, RPS19, RPS2, RPL27, RPL6, RPL3, RPL37A, RPL7, RPL4, RPS6, RPL7A, RPL31, RPL29, RPL18A, RPLP0, RPL35, RPL23, RPS16, RPL26, RPN2, RPS7, SEC11C, RPLP1, RPL28, RPL38, UBA52, SSR4, RPL10A, RPL36A, RPL17, RPL18, RPL37, SSR2
REACTOME_INFLUENZA_INFECTION	2.10553e-07	6.24968e-05	0.690132	0.705116	1.62688	152	RPS4Y1, RPL13A, RPL27A, RPL23A, RPS9, RPS20, RPL15, RPS11, RPS19, RPS2, RPL27, RPL6, RPL3, RPL37A, RPL7, SLC25A6, RPL4, RPS6, RPL7A, RPL31, RPL29, RPL18A, RPLP0, RPL35, RPL23, RPS16, RPL26, TPR, POLR2J, PABPN1, RPS7, CANX, CALR, RPLP1, RPL28, RPL38, UBA52, RPL10A, RPL36A, RPL17, RPL18, RPL37
KEGG_REGULATION_OF_ACTIN_CYTOSKELETON	4.60129e-06	0.000450985	0.610527	0.715644	1.62578	115	ITGB2, PIK3R1, IQGAP2, PFN1, CFL1, ITGB7, TMSB4X, ITGA4, ITGB1, WASF2, ARHGEF1, ARPC1B, ARPC2, PPP1CA, MAP2K2, ARPC4, PXN, RAC2, ITGAL, CYFIP2, MSN, ARPC3, DIAPH1, ARPC5, MYL12B, PPP1R12A, VCL, CSK, FGD3, ROCK1, PIK3R5
REACTOME_INTERFERON_ALPHA_BETA_SIGNALING	0.000451889	0.0220618	0.498493	0.738788	1.61358	61	HLA-A, HLA-C, IRF1, HLA-F, HLA-B, IFITM2, JAK1, HLA-E, SOCS3, SAMHD1, PSMB8, STAT1, ISG20, UBA52
WP_INTEGRIN_MEDIATED_CELL_ADHESION	0.000429121	0.0217437	0.498493	0.7362	1.60633	59	ITGB2, ITGB7, TLN1, ITGA4, ITGB1, CAPN1, FYN, MAP2K2, GRB2, CAPNS1, PXN, RAC2, CAPN2, ITGAL, VCL, CSK, RAP1B, ROCK1
REACTOME_CELLULAR_RESPONSE_TO_STARVATION	1.17506e-06	0.000198502	0.643552	0.697663	1.60608	145	RPS4Y1, RPL13A, RPL27A, RPL23A, RPS9, RPS20, RPL15, RPS11, RPS19, RPS2, RPL27, RPL6, RPL3, RPL37A, RPL7, RPL4, RPS6, RPL7A, RPL31, RPL29, RPL18A, RPLP0, RPL35, RPL23, RPS16, RPL26, LAMTOR1, RPS7, RPLP1, RPL28, RPL38, UBA52, ATF4, RPL10A, RPL36A, LAMTOR2, RPL17, RPL18, RPL37, FNIP1
REACTOME_REGULATION_OF_EXPRESSION_OF_SLITS_AND_ROBOS	8.67822e-07	0.000157877	0.659444	0.693439	1.60068	155	RPS4Y1, RPL13A, RPL27A, RPL23A, RPS9, RPS20, RPL15, RPS11, RPS19, RPS2, RPL27, RPL6, RPL3, RPL37A, RPL7, RPL4, RPS6, RPL7A, RPL31, RPL29, RPL18A, RPLP0, PSME2, RPL35, RPL23, PSME1, RPS16, RPL26, RPS7, PSMB9, PSMB8, PSMF1, RPLP1, PSMB6, RPL28, RPL38, UBA52, UPF3A, RPL10A, RPL36A, PSMA1, PSMC5, PSMB3, RPL17, RPL18, PSMD4, RPL37
WP_PROTEASOME_DEGRADATION	0.000457095	0.0220618	0.498493	0.73195	1.59655	57	HLA-A, HLA-C, HLA-F, HLA-B, PSME2, PSME1, RPN2, HLA-E, PSMB9, PSMB8, PSMB6, PSMA1, PSMC5, PSMB3, PSMD4, PSMB4, PSMD3, UBE2D2, PSMD7, PSMA5, PSMB10, PSMC4, PSMB7, RPN1
REACTOME_REGULATED_NECROSIS	0.00117678	0.0428168	0.45506	0.734605	1.59422	51	GZMB, IRF1, TRADD, GSDMD, CASP4, UBE2L3, BAX, FLOT1, CASP8, CASP1, UBA52, CHMP2A, CDC37, STUB1, CHMP4B
REACTOME_SIGNALING_BY_ROBO_RECEPTORS	3.65115e-07	8.63497e-05	0.674963	0.681455	1.58494	183	RPS4Y1, RPL13A, RPL27A, RPL23A, RPS9, RPS20, RPL15, RPS11, RPS19, RPS2, RPL27, RPL6, RPL3, RPL37A, RPL7, RPL4, PFN1, RPS6, RPL7A, RPL31, RPL29, RPL18A, RPLP0, PSME2, RPL35, RPL23, PSME1, RPS16, RPL26, EVL, RPS7, PSMB9, PSMB8, PSMF1, RPLP1, PSMB6, RPL28, RPL38, UBA52, UPF3A, RPL10A, RPL36A, PSMA1, PSMC5, PSMB3, RPL17, RPL18, PSMD4, RPL37
WP_TAR_SYNDROME	0.000973381	0.0386612	0.477271	0.739768	1.58364	45	HLA-A, HLA-C, HLA-F, HLA-B, TNFRSF14, ITGB1, HLA-E, STAT3, LAMTOR1, LCK, UBE2I, RBCK1, POLR3GL, FURIN, MTA1, MAGOH
REACTOME_SIGNALING_BY_ALK_IN_CANCER	0.000924465	0.0382771	0.477271	0.733664	1.58118	48	PIK3R1, RNF213, RPS6, TPR, TPM3, STAT3, EML4, GRB2, RRBP1, MSN, VCL, MYH9, KIF5B, SEC31A, PRKAR1A, GCC2
KEGG_CELL_ADHESION_MOLECULES_CAMS	0.00093872	0.0382771	0.477271	0.723386	1.57837	59	ITGB2, HLA-A, HLA-C, HLA-F, HLA-B, ITGB7, ICAM3, CD99, ITGA4, HLA-DPB1, ITGB1, HLA-DPA1, SELPLG, HLA-E, HLA-DRB1, ITGAL, SPN, SELL, GLG1, NCAM1, CD226, PTPRC
REACTOME_EXTRACELLULAR_MATRIX_ORGANIZATION	0.000679995	0.0303432	0.477271	0.700485	1.55341	79	ITGB2, PPIB, ITGB7, ICAM3, P4HB, ITGA4, ITGB1, CD47, CAPN1, COL6A2, CAPNS1, ADAM8, CAPN2, ITGAL, BSG, TRAPPC4, NCAM1, CAST, ADAM10, CAPN15, TIMP1, CTSS, CASK, PHYKPL, NCSTN
WP_PROLACTIN_SIGNALING_PATHWAY	0.00125462	0.0442863	0.45506	0.705714	1.54585	63	PIK3R1, FLNA, PPIB, RPS6, JAK1, ITGB1, ZAP70, STAT3, FYN, SOCS3, MAP2K2, GRB2, PXN, STAT1, PPIA, YWHAZ
REACTOME_NERVOUS_SYSTEM_DEVELOPMENT	1.89457e-10	2.24033e-07	0.826657	0.652113	1.54583	340	RPS4Y1, RPL13A, RPL27A, RPL23A, RPS9, RPS20, PIK3R1, RPL15, RPS11, RPS19, RPS2, RPL27, RPL6, RPL3, RPL37A, RPL7, TYROBP, RPL4, PFN1, CFL1, MBP, RPS6, RPL7A, RPL31, RPL29, RPL18A, RPLP0, PSME2, TLN1, RPL35, AP2M1, RPL23, PSME1, ITGB1, RPS16, RPL26, ARPC1B, COL6A2, FYN, EVL, ARPC2, MAP2K2, GRB2, RPS6KA1, ARPC4, RPS7, PSMB9, MYL6, MSN, ARPC3, PSENEN, PSMB8, DOK2, PTPRA, PSMF1, TUBB4B, ARPC5, MYL12B,…
REACTOME_RRNA_PROCESSING	8.38518e-07	0.000157877	0.659444	0.664029	1.54583	195	RPS4Y1, RPL13A, RPL27A, RPL23A, RPS9, RPS20, RPL15, RPS11, RPS19, RPS2, RPL27, RPL6, RPL3, RPL37A, RPL7, RPL4, RPS6, RPL7A, RPL31, RPL29, RPL18A, RPLP0, RPL35, RPL23, RPS16, RPL26, MPHOSPH10, RPS7, NCL, RPLP1, RPL28, RPL38, UBA52, RPL10A, RPL36A, RPL17, RPL18, RPL37, TSR3
HALLMARK_INTERFERON_ALPHA_RESPONSE	0.000595638	0.0145931	0.477271	0.685868	1.5429	87	HLA-C, IRF1, B2M, IFITM2, PSME2, PSME1, CD47, NCOA7, NUB1, CASP8, PSMB9, UBE2L6, CASP1, TAP1, PSMB8, ISG20, SELL, GBP4, CD74, GBP2
HALLMARK_ALLOGRAFT_REJECTION	5.33844e-05	0.00261584	0.557332	0.664548	1.53654	149	ITGB2, RPS9, HLA-A, GZMB, B2M, PRF1, RPS19, CCL5, FLNA, PRKCB, TAP2, LTB, CD3G, CCND3, IL2RG, CD47, TAPBP, CD3E, HLA-E, ZAP70, CD7, ITGAL, TAP1, STAT1, FGR, CSK, LCK, PTPRC, IL12RB1, CD74, EIF3D, TIMP1, GBP2, CTSS, HLA-DRA, HCLS1, IL2RB, FYB1, ETS1
REACTOME_METABOLISM_OF_AMINO_ACIDS_AND_DERIVATIVES	2.11406e-07	6.24968e-05	0.690132	0.654614	1.53603	245	RPS4Y1, RPL13A, RPL27A, RPL23A, RPS9, RPS20, RPL15, RPS11, RPS19, RPS2, RPL27, RPL6, RPL3, RPL37A, RPL7, RPL4, RPS6, RPL7A, RPL31, RPL29, RPL18A, RPLP0, PSME2, RPL35, RPL23, PSME1, RPS16, RPL26, TSTD1, RPS7, PSMB9, SRM, PSMB8, OAZ1, PSMF1, RPLP1, PSMB6, RPL28, RPL38, UBA52, SLC3A2, RPL10A, RPL36A, PSMA1, PSMC5, PSMB3, RPL17, RPL18, PSMD4, RPL37
REACTOME_FCGAMMA_RECEPTOR_FCGR_DEPENDENT_PHAGOCYTOSIS	0.000635741	0.0294258	0.477271	0.689467	1.51514	70	PIK3R1, FCGR3A, IGLC2, CFL1, CD3G, WASF2, ARPC1B, FYN, ARPC2, GRB2, ARPC4, CYFIP2, ARPC3, ARPC5, FGR, WIPF1, ACTR2, MYH9
REACTOME_SARS_COV_2_ACTIVATES_MODULATES_INNATE_AND_ADAPTIVE_IMMUNE_RESPONSES	0.000267073	0.0148399	0.498493	0.66969	1.50775	99	HLA-A, HLA-C, B2M, HLA-F, HLA-B, JAK1, TPR, HLA-E, STAT1, UBA52, BECN1, IRF3, IKBKB, TRAF6, IFNAR2, NUP210, IRAK1
REACTOME_TRANSLATION	1.47048e-06	0.000231845	0.643552	0.634245	1.49	267	RPS4Y1, RPL13A, RPL27A, RPL23A, RPS9, RPS20, RPL15, RPS11, RPS19, RPS2, RPL27, RPL6, RPL3, RPL37A, RPL7, RPL4, RPS6, RPL7A, RPL31, RPL29, RPL18A, RPLP0, EIF3F, RPL35, RPL23, EIF4A1, EEF1A1, RPS16, EEF2, RPL26, RPN2, RPS7, EIF3I, SEC11C, MRPL10, RPLP1, RPL28, RPL38, UBA52, SSR4, MRPL34, RPL10A, RPL36A, EIF4B, TUFM, RPL17, RPL18, EIF3D, RPL37, EIF3L, AURKAIP1, MRPS12, SSR2, MRPS15, SRP72, MRPS36, M…
REACTOME_ANTIGEN_PROCESSING_CROSS_PRESENTATION	0.00113498	0.0423426	0.45506	0.667689	1.48847	85	HLA-A, HLA-C, B2M, HLA-F, HLA-B, CYBA, PSME2, TAP2, PSME1, TAPBP, HLA-E, PSMB9, PDIA3, TAP1, PSMB8, PSMF1, CALR, PSMB6, UBA52, PSMA1, PSMC5, PSMB3, PSMD4, CTSS, PSMB4, PSMD3
REACTOME_SARS_COV_2_HOST_INTERACTIONS	0.00013654	0.00849782	0.518848	0.629105	1.45744	170	RPS4Y1, RPS9, RPS20, HLA-A, HLA-C, B2M, HLA-F, HLA-B, RPS11, RPS19, RPS2, RPS6, JAK1, SNRPD2, RPS16, TPR, HLA-E, RPS7, YWHAB, STAT1, UBA52, YWHAZ
REACTOME_PLATELET_ACTIVATION_SIGNALING_AND_AGGREGATION	0.000247256	0.0143699	0.498493	0.631045	1.45524	148	PIK3R1, FLNA, PFN1, CALM1, CFL1, PRKCB, TLN1, TMSB4X, CTSW, TAGLN2, ANXA5, FYN, RASGRP2, GRB2, RAC2, CD63, PHACTR2, RASGRP1, PPIA, APBB1IP, PRKCQ, VCL, YWHAZ, CSK, LCK, GNB2, RAP1B, GNB1, VTI1B, PRKCH, GNG2, PIK3R5, TIMP1, APLP2, DGKE, GNAI2, PPBP, ARRB2, FERMT3, PSAP, ITPR1, MANF, AKT1, ITPR2, RHOA, GNG11, LCP2, LAT, RAB27B, PF4, ACTN4, CHID1, PLEK, GNAQ, TGFB1, MAPK3, ALDOA
WP_VEGFA_VEGFR2_SIGNALING	1.98165e-06	0.000246663	0.627257	0.612894	1.4495	315	RPL13A, PIK3R1, SH3BGRL3, RPS11, RPL27, RPL7, EPB41, PFN1, CFL1, RPS6, BIN1, PRKCB, RPL18A, TMSB10, RACK1, EIF3F, TMSB4X, P4HB, ITGB1, IDH2, RPL26, TPM3, STAT3, FYN, PPP1CA, MAP2K2, GRB2, PRRC2C, PXN, CAPN2, NCL, PDIA6, BSG, TKT, CAPZB, STAT1, CALR, RAB37, ATF4, SH2D2A, SSR4, VCL, CSK, SET, RPL10A, ADAM10, RAP1B, ROCK1, ACP1, PSMD4, EIF3D, PPM1G, TMOD3, CCDC124, MYH9, PTPRJ, EPS15, QKI, ETS1, PBX…
REACTOME_INFECTIOUS_DISEASE	6.95333e-13	1.64446e-09	0.921426	0.601782	1.44838	730	RPS4Y1, RPL13A, RPL27A, RPL23A, RPS9, RPS20, HLA-A, HLA-C, B2M, HLA-F, RPL15, HLA-B, RPS11, FCGR3A, RPS19, IGLC2, RPS2, RPL27, RPL6, RPL3, RPL37A, RPL7, SLC25A6, RPL4, MGAT4A, CALM1, RNF213, PPIB, RPS6, RPL7A, RPL31, RPL29, RPL18A, RPLP0, CYBA, PSME2, RPL35, CD3G, JAK1, GSDMD, ENO1, AP2M1, RPL23, EEF1A1, SNRPD2, ITGA4, PSME1, ITGB1, WASF2, RPS16, SRPK2, VAMP2, EEF2, RPL26, TPR, RPN2, ARPC1B, HLA-…
HALLMARK_PI3K_AKT_MTOR_SIGNALING	0.00339649	0.0357084	0.431708	0.642204	1.44804	90	PFN1, CFL1, PRKCB, HSP90B1, AP2M1, IL2RG, PPP1CA, GRB2, RPS6KA1, CDKN1B, ARPC3, YWHAB, CALR, PIN1, LCK, GRK2, ACTR2, ARHGDIA, ARF1, CSNK2B
WP_IL_24_SIGNALING_PATHWAY	0.000269817	0.0148399	0.498493	0.622026	1.44143	168	HLA-C, GZMB, PIK3R1, IRF1, PRF1, RPS6, TRADD, JAK1, HSP90B1, EIF4A1, CASP4, COL6A2, STAT3, ANXA5, BAX, CDKN1B, CASP8, HLA-DRB1, PDIA3, DSTN, BSG, NFE2L2, STAT1, ATF4, PTPRC, S100A6, BECN1, XBP1, CDK5RAP3, MAP2K7, BCL2, TNFRSF1B, MTOR, DNPH1, IKBKB, PRKAA1, MVD, ELOB, ATM, ERN1, AKT1, ITGAM
WP_FOCAL_ADHESION_PI3K_AKT_MTOR_SIGNALING_PATHWAY	0.000432116	0.0217437	0.498493	0.624809	1.43899	147	ITGB2, PIK3R1, PPP2R5C, RPS6, ITGB7, JAK1, HSP90B1, ITGA4, IL2RG, ITGB1, COL6A2, ATF6B, MAP2K2, GRB2, CDKN1B, ITGAL, RAB2A, ATF4, GNB2, JAK3, EIF4B, GNB1, GNG2, PIK3R5, SLC2A3, CDC37, IL2RB, PPP2R5B, EIF4E2, MTOR, PIK3C2A, IKBKB, PRKAA1, IFNAR2, AKT3, AKT1, PPP2R5E, GNG11, RAB8A
REACTOME_VIRAL_INFECTION_PATHWAYS	3.56397e-10	2.8096e-07	0.814036	0.598194	1.43516	604	RPS4Y1, RPL13A, RPL27A, RPL23A, RPS9, RPS20, HLA-A, HLA-C, B2M, HLA-F, RPL15, HLA-B, RPS11, RPS19, IGLC2, RPS2, RPL27, RPL6, RPL3, RPL37A, RPL7, SLC25A6, RPL4, MGAT4A, PPIB, RPS6, RPL7A, RPL31, RPL29, RPL18A, RPLP0, PSME2, RPL35, JAK1, AP2M1, RPL23, EEF1A1, SNRPD2, ITGA4, PSME1, ITGB1, RPS16, SRPK2, RPL26, TPR, RPN2, HLA-E, POLR2J, FYN, PABPN1, GRB2, TAF15, RPS7, PSMB9, CANX, PSIP1, YWHAB, CASP1,…
HALLMARK_INTERFERON_GAMMA_RESPONSE	0.0013202	0.0215633	0.45506	0.608899	1.41599	165	HLA-A, IRF1, B2M, HLA-B, CCL5, IFITM2, RNF213, ITGB7, PSME2, PSME1, TAPBP, CASP4, STAT3, UPP1, ARID5B, SOCS3, CASP8, SAMHD1, HLA-DRB1, PSMB9, VAMP5, UBE2L6, CASP1, TAP1, IL10RA, PSMB8, NLRC5, MT2A, STAT1, ISG20, PFKP, GBP4, ZBP1, MVP
REACTOME_DEVELOPMENTAL_BIOLOGY	1.95997e-08	1.15883e-05	0.733762	0.588573	1.40741	544	RPS4Y1, RPL13A, RPL27A, RPL23A, RPS9, RPS20, PIK3R1, RPL15, RPS11, RPS19, RPS2, RPL27, RPL6, RPL3, RPL37A, RPL7, TYROBP, RPL4, PFN1, CFL1, MBP, RPS6, RPL7A, RPL31, RPL29, RPL18A, RPLP0, PSME2, TLN1, RPL35, CCND3, AP2M1, RPL23, EIF4A1, PSME1, ITGB1, RPS16, RPL26, CAPN1, ARPC1B, COL6A2, POLR2J, STAT3, FYN, EVL, ARPC2, PABPN1, MAP2K2, GRB2, CAPNS1, RPS6KA1, ARPC4, RPS7, PSMB9, MYL6, MSN, ARPC3, PSEN…
REACTOME_PROGRAMMED_CELL_DEATH	0.00114585	0.0423426	0.45506	0.603412	1.3983	168	GZMB, IRF1, PSME2, TRADD, GSDMD, PSME1, HMGB2, CASP4, UBE2L3, STAT3, BAX, FLOT1, CASP8, PSMB9, YWHAB, CASP1, PSMB8, PSMF1, PSMB6, UBA52, PRKCQ, DBNL, YWHAZ, ADD1, BCAP31, PSMA1, PSMC5, ROCK1, PSMB3, PSMD4, CHMP2A, PSMB4, CDC37, PSMD3, YWHAQ, STUB1, CHMP4B, BCL2, CARD8, PSMD7, PSMA5, KPNB1, OPA1, CHMP3, TFDP1, DNM1L, PSMB10, PSMC4, AKT3, PSMB7, AKT1, PDCD6IP, PAK2, PSMD8, FLOT2, APC, SATB1, PSMC1,…
REACTOME_SARS_COV_2_INFECTION	0.000158526	0.00961316	0.518848	0.592964	1.38989	235	RPS4Y1, RPS9, RPS20, HLA-A, HLA-C, B2M, HLA-F, HLA-B, RPS11, RPS19, RPS2, MGAT4A, RPS6, JAK1, SNRPD2, RPS16, SRPK2, TPR, RPN2, HLA-E, RPS7, CANX, YWHAB, STAT1, UBA52, PRKCSH, YWHAZ, TUFM, UBE2I, MAP1LC3B, CHMP2A, BECN1, IRF3, ZCRB1, MGAT4B, GSK3A, YWHAQ, VCP, CHMP4B, PRMT1, VPS16, RPS14, IKBKB, MOGS, EDEM2, CHMP3, TRAF6, SRPK1, FURIN, IFNAR2, NUP210, IRAK1, AKT3, GOLGA7, AKT1, RPS8, RPN1
REACTOME_SARS_COV_INFECTIONS	8.76e-05	0.00581744	0.538434	0.577364	1.36843	341	RPS4Y1, RPS9, RPS20, HLA-A, HLA-C, B2M, HLA-F, HLA-B, RPS11, RPS19, IGLC2, RPS2, MGAT4A, PPIB, RPS6, JAK1, AP2M1, EEF1A1, SNRPD2, ITGA4, ITGB1, RPS16, SRPK2, TPR, RPN2, HLA-E, GRB2, RPS7, CANX, YWHAB, CASP1, REST, NFE2L2, STAT1, PPIA, ZBP1, UBA52, PRKCSH, YWHAZ, JAK3, ROCK1, TUFM, PHF21A, UBE2I, MAP1LC3B, CHMP2A, SH3KBP1, BRMS1, PCBP2, BECN1, IRF3, ZCRB1, MGAT4B, GSK3A, YWHAQ, VCP, CHMP4B, PRMT1,…
REACTOME_ADAPTIVE_IMMUNE_SYSTEM	5.8323e-07	0.000125395	0.659444	0.569436	1.36399	566	ITGB2, HLA-A, HLA-C, PIK3R1, B2M, HLA-F, KLRF1, HLA-B, FCGR3A, IGLC2, PPP2R5C, ERAP2, TYROBP, MAP3K8, CALM1, RNF213, CD300A, PRKCB, ITGB7, CYBA, PSME2, TAP2, TNFRSF14, CD3G, AP2M1, CLEC2B, ICAM3, CD99, ITGA4, PSME1, HLA-DPB1, ITGB1, HLA-DPA1, BTN3A2, CLEC2D, TAPBP, CD3E, RAP1GAP2, UBE2L3, HLA-E, ZAP70, FYN, RASGRP2, EVL, SOCS3, UBE2F, FBXW5, NPDC1, GRB2, ORAI1, CD81, PILRB, SIPA1, ANAPC5, HLA-DRB…
REACTOME_INNATE_IMMUNE_SYSTEM	3.62197e-07	8.63497e-05	0.674963	0.5613	1.3503	702	ITGB2, HLA-C, PIK3R1, GNLY, B2M, HLA-B, FCGR3A, IGLC2, RNASET2, BIN2, TYROBP, MAP3K8, IQGAP2, CALM1, CFL1, CD300A, CYBA, DYNLT1, PSME2, CPNE1, CD3G, HSP90B1, GSDMD, EEF1A1, ICAM3, PLAC8, PSME1, WASF2, CD53, CD47, GZMM, PTPN4, EEF2, SIGIRR, CASP4, CAPN1, ARPC1B, HLA-E, PDAP1, OSTF1, FYN, RASGRP2, GMFG, ARPC2, TRAPPC1, GRB2, RPS6KA1, CD81, LAMTOR1, CASP8, ARPC4, ADAM8, RAC2, CD63, PSMB9, ORMDL3, IT…
HALLMARK_OXIDATIVE_PHOSPHORYLATION	0.00364372	0.0357084	0.431708	0.573862	1.3398	196	SLC25A6, UQCRFS1, IDH2, SURF1, BAX, NDUFB7, ATP5PD, COX5B, NDUFB2, NDUFS8, MDH2, PHB2, NDUFA1, ACAA1, COX5A, MRPL34, NDUFC2, SDHC, UQCRC1, CYC1, COX6A1, MRPS12, MRPS15, ATP5F1A, ATP5F1D, ATP5MC1, ATP5MG, POLR2F, UQCRH, ATP5F1B, NDUFB8, ATP6V1F, NDUFA6, NDUFV1, ATP5PO, MDH1, ATP6V0B, DECR1, HADHA, NDUFB1, COX8A, COX6C, ACADVL, ECH1, ATP5MF, VDAC1, OPA1, SDHB, HADHB, ATP5PF, ACO2, NDUFS2, NDUFS6, C…
REACTOME_HEMOSTASIS	0.000646994	0.0294258	0.477271	0.562413	1.33157	322	ITGB2, PIK3R1, IRF1, IGLC2, PPP2R5C, FLNA, PFN1, CALM1, CFL1, PRKCB, TLN1, TMSB4X, CD99, ITGA4, CTSW, ITGB1, CD47, ATP2B4, SELPLG, TAGLN2, ANXA5, FYN, RASGRP2, GRB2, ORAI1, RAC2, CD63, ITGAL, PHACTR2, BSG, RAD51C, CAPZB, RASGRP1, DOK2, SPN, TUBB4B, SELL, GLG1, PPIA, APBB1IP, KIF2A, PRKCQ, VCL, YWHAZ, FGR, SERPINB6, CSK, LCK, GNB2, SLC3A2, RAP1B, GNB1, VTI1B, PRKCH, GNG2, PIK3R5, CD74, TIMP1, APLP…
REACTOME_SIGNALING_BY_INTERLEUKINS	0.000582755	0.0275643	0.477271	0.561154	1.32736	316	ITGB2, PIK3R1, CCL5, IL32, MAP3K8, CFL1, RPLP0, PSME2, JAK1, HSP90B1, GSDMD, P4HB, PSME1, IL2RG, ITGB1, PTPN4, VAMP2, SIGIRR, PTPN18, STAT3, FYN, SOCS3, GRB2, RPS6KA1, CASP8, PSMB9, RORA, CANX, MSN, CASP1, IL10RA, PSMB8, NLRC5, PSMF1, STAT1, PPIA, PSMB6, UBA52, CNN2, YWHAZ, IL18R1, LCK, JAK3, RAP1B, PTPN12, PSMA1, PSMC5, IL12RB1, PSMB3, PSMD4, TIMP1, PSMB4, LCP1, IL2RB, PSMD3, ANXA2, TALDO1, INPP…
REACTOME_CYTOKINE_SIGNALING_IN_IMMUNE_SYSTEM	6.93763e-05	0.00502591	0.538434	0.547599	1.30997	547	ITGB2, HLA-A, HLA-C, PIK3R1, IRF1, B2M, HLA-F, HLA-B, CCL5, IL32, FLNA, MAP3K8, IFITM2, CFL1, RPLP0, PSME2, LTB, TNFRSF14, JAK1, HSP90B1, GSDMD, EIF4A1, P4HB, PSME1, IL2RG, HLA-DPB1, ITGB1, HLA-DPA1, PTPN4, VAMP2, SIGIRR, PTPN18, TPR, HLA-E, STAT3, FYN, SOCS3, GRB2, RPS6KA1, CDKN1B, CASP8, SAMHD1, HLA-DRB1, PSMB9, RORA, UBE2L6, CANX, MSN, CASP1, IL10RA, PSMB8, NLRC5, MT2A, PSMF1, STAT1, TUBB4B, I…
REACTOME_NEUTROPHIL_DEGRANULATION	0.0012266	0.0439531	0.45506	0.549384	1.30377	348	ITGB2, HLA-C, B2M, HLA-B, RNASET2, BIN2, TYROBP, IQGAP2, CD300A, CYBA, DYNLT1, CPNE1, GSDMD, EEF1A1, PLAC8, CD53, CD47, EEF2, CAPN1, PDAP1, OSTF1, GMFG, TRAPPC1, LAMTOR1, ADAM8, CD63, ORMDL3, ITGAL, TMEM179B, STK10, CDK13, DIAPH1, TUBB4B, ARPC5, SELL, PPIA, RAB5C, RAB37, MVP, CNN2, CTSC, ACAA1, DBNL, VCL, PGAM1, FGR, SERPINB6, NDUFC2, ASAH1, ADAM10, PTPRC, RAP1B, DPP7, APRT, LAMTOR2, ROCK1, COMMD…
REACTOME_METABOLISM_OF_RNA	8.85531e-05	0.00581744	0.538434	0.528957	1.27126	682	RPS4Y1, RPL13A, RPL27A, RPL23A, RPS9, RPS20, RPL15, RPS11, RPS19, RPS2, RPL27, RPL6, RPL3, RPL37A, RPL7, RPL4, RPS6, RPL7A, RPL31, RPL29, RPL18A, RPLP0, PSME2, RPL35, LUC7L3, RPL23, EIF4A1, SNRPD2, PSME1, DDX6, SF3B2, RPS16, RPL26, MPHOSPH10, HNRNPC, TPR, POLR2J, DDX46, PABPN1, SLU7, TXNL4A, RPS7, PSMB9, SRRM1, NCL, YWHAB, PNN, PSMB8, PSMF1, DDX39B, RPLP1, PSMB6, RBM25, RPL28, RPL38, IK, UBA52, U…
Decitabine Monotherapy: Baseline Versus PC4
CD4+ T Cells
Enriched in Baseline
Pathway	pval	padj	log2err	ES	NES	Size	Leading Edge
BIOCARTA_AHSP_PATHWAY	0.000172829	0.0126111	0.518848	-0.965447	-2.23045	11	HBB, HBA2, HBA1, AHSP
Enriched in PC4
Pathway	pval	padj	log2err	ES	NES	Size	Leading Edge
REACTOME_EUKARYOTIC_TRANSLATION_ELONGATION	4.0715e-14	5.94185e-12	0.965328	0.914158	1.84399	90	RPS4Y1, RPL27A, RPL13A, RPS9, RPS20, RPL23A, RPS2, RPL15, RPS11, RPS6, RPL28, RPL27, RPS16, RPS29, RPL3, RPL37A, RPL13, RPLP0, RPLP1, EEF1A1, RPL7, RPL4, RPL18A, RPL10, RPS19, RPL38, RPL10A, RPL35, RPS8, RPL7A, RPL9, RPS14, RPL41, RPS5, RPL18, RPLP2, RPL29, EEF1B2, EEF2, RPSA, RPL19, UBA52, RPL31, RPS3, RPL26, RPS27, RPL23, RPS21, RPL6, RPS15, RPL37, RPS7, RPS25, RPS23, RPL17, RPL36A, RPL5, RPS12…
KEGG_RIBOSOME	2.17144e-12	2.41443e-10	0.898671	0.910674	1.83541	85	RPS4Y1, RPL27A, RPL13A, RPS9, RPS20, RPL23A, RPS2, RPL15, RPS11, RPS6, RPL28, RPL27, RPS16, RPS29, RPL3, RPL37A, RPL13, RPLP0, RPLP1, RPL7, RPL4, RPL18A, RPL10, RPS19, RPL38, RPL10A, RPL35, RPS8, RPL7A, RPL9, RPL41, RPS5, RPL18, RPLP2, RPL29, RPSA, RPL19, UBA52, RPL31, RPS3, RPL26, RPS27, RPL23, RPS21, RPL6, RPS15, RPL37, RPS7, RPS25, RPS23, RPL17, RPL36A, RPL5, RPS12, RPL21, RPL12, RPS3A, RPL36,…
KEGG_MEDICUS_REFERENCE_TRANSLATION_INITIATION	1.0815e-12	1.26266e-10	0.91012	0.913648	1.8338	80	RPS4Y1, RPL27A, RPL13A, RPS9, RPS20, RPL23A, RPS2, RPL15, RPS11, RPS6, RPL28, RPL27, RPS16, RPS29, RPL3, RPL37A, RPL13, RPLP0, RPLP1, RPL7, RPL4, RPL18A, RPL10, RPS19, RPL38, RPL10A, RPL35, RPS8, RPL7A, RPL9, RPS14, RPL41, RPS5, RPL18, RPLP2, RPL29, RPSA, RPL19, UBA52, RPL31, RPS3, RPL26, RPS27, RPL23, RPS21, RPL6, RPS15, RPL37, RPS7, RPS25, RPS23, RPL17, RPL36A, RPL5, RPS12, RPL21, RPL12, RPS3A,…
REACTOME_SELENOAMINO_ACID_METABOLISM	4.72294e-14	6.48709e-12	0.965328	0.906977	1.8335	99	RPS4Y1, RPL27A, RPL13A, RPS9, RPS20, RPL23A, RPS2, RPL15, RPS11, RPS6, RPL28, RPL27, RPS16, RPS29, RPL3, RPL37A, RPL13, RPLP0, RPLP1, RPL7, RPL4, RPL18A, RPL10, RPS19, RPL38, RPL10A, RPL35, RPS8, RPL7A, RPL9, RPS14, RPL41, RPS5, RPL18, RPLP2, RPL29, RPSA, RPL19, UBA52, RPL31, RPS3, RPL26, RPS27, RPL23, RPS21, RPL6, RPS15, RPL37, RPS7, RPS25, RPS23, RPL17, RPL36A, RPL5, RPS12, RPL21, RPL12, RPS3A,…
WP_CYTOPLASMIC_RIBOSOMAL_PROTEINS	4.68432e-13	5.75678e-11	0.921426	0.908004	1.82909	86	RPS4Y1, RPL27A, RPL13A, RPS9, RPS20, RPL23A, RPS2, RPL15, RPS11, RPS6, RPL28, RPL27, RPS16, RPS29, RPL3, RPL37A, RPL13, RPLP0, RPLP1, RPL7, RPL4, RPL18A, RPL10, RPS19, RPL38, RPL10A, RPL35, RPS8, RPL7A, RPL9, RPS14, RPL41, RPS5, RPL18, RPLP2, RPL29, RPSA, RPL19, UBA52, RPL31, RPS3, RPL26, RPS27, RPL23, RPS21, RPL6, RPS15, RPL37, RPS7, RPS25, RPS23, RPL17, RPL36A, RPL5, RPS12, RPL21, RPL12, RPS3A,…
REACTOME_RESPONSE_OF_EIF2AK4_GCN2_TO_AMINO_ACID_DEFICIENCY	9.02491e-14	1.17073e-11	0.954542	0.904661	1.82882	99	RPS4Y1, RPL27A, RPL13A, RPS9, RPS20, RPL23A, RPS2, RPL15, RPS11, RPS6, RPL28, RPL27, RPS16, RPS29, RPL3, RPL37A, RPL13, RPLP0, RPLP1, RPL7, RPL4, RPL18A, RPL10, RPS19, RPL38, RPL10A, RPL35, RPS8, RPL7A, RPL9, RPS14, RPL41, RPS5, RPL18, RPLP2, RPL29, RPSA, RPL19, UBA52, RPL31, RPS3, RPL26, RPS27, RPL23, RPS21, RPL6, RPS15, RPL37, RPS7, RPS25, RPS23, RPL17, RPL36A, RPL5, RPS12, RPL21, RPL12, RPS3A,…
REACTOME_CELLULAR_RESPONSE_TO_STARVATION	1.50336e-17	3.90039e-15	1.07687	0.892194	1.82279	145	RPS4Y1, RPL27A, RPL13A, RPS9, RPS20, RPL23A, RPS2, RPL15, RPS11, RPS6, RPL28, RPL27, RPS16, RPS29, RPL3, RPL37A, RPL13, RPLP0, RPLP1, RPL7, RPL4, RPL18A, RPL10, RPS19, RPL38, RPL10A, RPL35, RPS8, RPL7A, RPL9, RPS14, RPL41, RPS5, RPL18, RPLP2, RPL29, RPSA, RPL19, UBA52, RPL31, RPS3, RPL26, RPS27, RPL23, RPS21, RPL6, RPS15, RPL37, RPS7, RPS25, RPS23, RPL17, RPL36A, RPL5, RPS12, RPL21, RPL12, ATP6V0…
REACTOME_SRP_DEPENDENT_COTRANSLATIONAL_PROTEIN_TARGETING_TO_MEMBRANE	1.93314e-14	3.00926e-12	0.975995	0.897396	1.81948	110	RPS4Y1, RPL27A, RPL13A, RPS9, RPS20, RPL23A, RPS2, RPL15, RPS11, RPS6, RPL28, RPL27, RPS16, RPS29, RPL3, RPL37A, RPL13, RPLP0, RPLP1, RPL7, RPL4, RPL18A, RPL10, RPS19, RPL38, RPL10A, RPL35, RPS8, RPL7A, RPL9, RPS14, RPL41, RPS5, RPL18, RPLP2, RPL29, RPSA, RPL19, UBA52, RPL31, RPS3, RPL26, RPS27, RPL23, RPS21, RPL6, RPS15, RPL37, RPS7, RPS25, RPS23, RPL17, RPL36A, RPL5, RPS12, RPL21, RPL12, RPS3A,…
REACTOME_NONSENSE_MEDIATED_DECAY_NMD	8.24448e-15	1.48083e-12	0.986546	0.897459	1.81896	113	RPS4Y1, RPL27A, RPL13A, RPS9, RPS20, RPL23A, RPS2, RPL15, RPS11, RPS6, RPL28, RPL27, RPS16, RPS29, RPL3, RPL37A, RPL13, RPLP0, RPLP1, RPL7, RPL4, RPL18A, RPL10, RPS19, RPL38, RPL10A, RPL35, RPS8, RPL7A, RPL9, RPS14, RPL41, RPS5, RPL18, RPLP2, RPL29, RPSA, RPL19, UBA52, RPL31, RPS3, RPL26, RPS27, RPL23, RPS21, RPL6, RPS15, RPL37, RPS7, RPS25, RPS23, RPL17, RPL36A, RPL5, RPS12, RPL21, RPL12, RPS3A,…
REACTOME_INFLUENZA_INFECTION	7.08496e-17	1.65434e-14	1.05746	0.885606	1.81722	152	RPS4Y1, RPL27A, RPL13A, RPS9, RPS20, RPL23A, RPS2, RPL15, RPS11, RPS6, RPL28, RPL27, RPS16, RPS29, RPL3, RPL37A, RPL13, RPLP0, RPLP1, RPL7, RPL4, RPL18A, RPL10, RPS19, RPL38, RPL10A, RPL35, RPS8, RPL7A, RPL9, RPS14, RPL41, SLC25A6, RPS5, RPL18, RPLP2, RPL29, RPSA, RPL19, UBA52, RPL31, RPS3, RPL26, RPS27, RPL23, RPS21, RPL6, RPS15, RPL37, RPS7, RPS25, RPS23, RPL17, CANX, RPL36A, RPL5, RPS12, TPR, …
REACTOME_EUKARYOTIC_TRANSLATION_INITIATION	1.77291e-14	2.95697e-12	0.975995	0.893595	1.81347	117	RPS4Y1, RPL27A, RPL13A, RPS9, RPS20, RPL23A, RPS2, RPL15, RPS11, RPS6, RPL28, RPL27, RPS16, RPS29, RPL3, RPL37A, RPL13, RPLP0, RPLP1, RPL7, RPL4, RPL18A, RPL10, RPS19, RPL38, RPL10A, RPL35, RPS8, RPL7A, RPL9, RPS14, RPL41, RPS5, RPL18, RPLP2, RPL29, RPSA, RPL19, UBA52, RPL31, RPS3, RPL26, RPS27, RPL23, RPS21, RPL6, RPS15, RPL37, EIF4A1, RPS7, RPS25, RPS23, RPL17, EIF3H, RPL36A, RPL5, EIF4H, EIF4B…
REACTOME_RRNA_PROCESSING	9.28282e-20	4.33508e-17	1.15122	0.87072	1.80345	197	RPS4Y1, RPL27A, RPL13A, RPS9, RPS20, RPL23A, RPS2, RPL15, RPS11, RPS6, RPL28, RPL27, RPS16, RPS29, RPL3, RPL37A, RPL13, RPLP0, RPLP1, RPL7, RPL4, RPL18A, RPL10, RPS19, RPL38, RPL10A, RPL35, RPS8, RPL7A, RPL9, RPS14, RPL41, RPS5, RPL18, RPLP2, RPL29, RPSA, RPL19, UBA52, RPL31, RPS3, RPL26, RPS27, RPL23, RPS21, RPL6, RPS15, RPL37, RPS7, RPS25, RPS23, RPL17, RPL36A, RPL5, DDX21, RPS12, FBL, RPL21, R…
REACTOME_REGULATION_OF_EXPRESSION_OF_SLITS_AND_ROBOS	1.92147e-16	3.73887e-14	1.04763	0.873252	1.79447	155	RPS4Y1, RPL27A, RPL13A, RPS9, RPS20, RPL23A, RPS2, RPL15, RPS11, RPS6, RPL28, RPL27, RPS16, RPS29, RPL3, RPL37A, RPL13, RPLP0, RPLP1, RPL7, RPL4, RPL18A, RPL10, RPS19, RPL38, RPL10A, RPL35, RPS8, RPL7A, RPL9, RPS14, RPL41, RPS5, RPL18, RPLP2, RPL29, RPSA, RPL19, UBA52, RPL31, RPS3, RPL26, RPS27, RPL23, RPS21, RPL6, RPS15, RPL37, RPS7, RPS25, RPS23, RPL17, RPL36A, RPL5, RPS12, RPL21, RPL12, RPS3A,…
REACTOME_METABOLISM_OF_AMINO_ACIDS_AND_DERIVATIVES	5.75105e-21	8.52601e-18	1.18665	0.854632	1.77936	247	RPS4Y1, RPL27A, RPL13A, RPS9, RPS20, RPL23A, RPS2, RPL15, RPS11, RPS6, RPL28, RPL27, RPS16, RPS29, RPL3, RPL37A, RPL13, RPLP0, RPLP1, RPL7, RPL4, RPL18A, RPL10, RPS19, RPL38, RPL10A, RPL35, RPS8, RPL7A, RPL9, RPS14, RPL41, RPS5, RPL18, RPLP2, RPL29, RPSA, RPL19, UBA52, RPL31, RPS3, RPL26, RPS27, RPL23, RPS21, RPL6, RPS15, RPL37, RPS7, RPS25, RPS23, RPL17, RPL36A, RPL5, ODC1, RPS12, RPL21, RPL12, …
REACTOME_SIGNALING_BY_ROBO_RECEPTORS	1.17279e-16	2.48952e-14	1.04763	0.861239	1.77512	185	RPS4Y1, RPL27A, RPL13A, RPS9, RPS20, RPL23A, RPS2, RPL15, RPS11, RPS6, RPL28, RPL27, RPS16, RPS29, RPL3, RPL37A, RPL13, RPLP0, RPLP1, RPL7, RPL4, RPL18A, RPL10, RPS19, RPL38, RPL10A, RPL35, RPS8, RPL7A, RPL9, RPS14, RPL41, RPS5, RPL18, RPLP2, RPL29, RPSA, RPL19, UBA52, RPL31, RPS3, RPL26, RPS27, RPL23, RPS21, RPL6, RPS15, RPL37, RPS7, RPS25, RPS23, RPL17, RPL36A, RPL5, RPS12, NCK2, RPL21, RPL12, …
REACTOME_TRANSLATION	1.0577e-20	8.52601e-18	1.17789	0.842694	1.75751	269	RPS4Y1, RPL27A, RPL13A, RPS9, RPS20, RPL23A, RPS2, RPL15, RPS11, RPS6, RPL28, RPL27, RPS16, RPS29, RPL3, RPL37A, RPL13, RPLP0, RPLP1, EEF1A1, RPL7, RPL4, RPL18A, RPL10, RPS19, RPL38, RPL10A, RPL35, RPS8, RPL7A, RPL9, RPS14, RPL41, RPS5, RPL18, RPLP2, RPL29, EEF1B2, EEF2, RPSA, RPL19, UBA52, RPL31, RPS3, RPL26, RPS27, RPL23, RPS21, RPL6, RPS15, RPL37, EIF4A1, RPS7, RPS25, RPS23, RPL17, EIF3H, RPL3…
REACTOME_PROTEIN_METHYLATION	7.58054e-05	0.00610364	0.538434	0.948102	1.7429	17	RPS2, EEF1A1, EEF2, CALM1
REACTOME_SARS_COV_1_HOST_INTERACTIONS	1.05401e-06	9.11523e-05	0.643552	0.834265	1.68055	86	RPS4Y1, RPS9, RPS20, RPS2, RPS11, RPS6, RPS16, RPS29, EEF1A1, RPS19, RPS8, RPS14, RPS5, RPSA, UBA52, RPS3, RPS27, RPS21, RPS15, RPS7, RPS25, RPS23, RCAN3, HNRNPA1, RPS12, RPS3A, RPS27A, FKBP1A, YWHAZ, PPIB, FAU
REACTOME_NERVOUS_SYSTEM_DEVELOPMENT	6.97234e-19	2.03505e-16	1.12391	0.799858	1.67888	346	RPS4Y1, RPL27A, RPL13A, RPS9, RPS20, RPL23A, RPS2, RPL15, RPS11, RPS6, RPL28, RPL27, RPS16, RPS29, RPL3, RPL37A, RPL13, RPLP0, RPLP1, RPL7, RPL4, RPL18A, RPL10, RPS19, RPL38, RPL10A, RPL35, RPS8, RPL7A, RPL9, RPS14, RPL41, RPS5, RPL18, RPLP2, RPL29, RPSA, RPL19, PIK3R1, UBA52, RPL31, RPS3, RPL26, RPS27, RPL23, RPS21, TUBA1A, RPL6, RPS15, RPL37, CFL1, RPS7, RPS25, RPS23, RPL17, MAP2K2, SDCBP, RPL3…
REACTOME_SARS_COV_2_MODULATES_HOST_TRANSLATION_MACHINERY	9.63656e-05	0.00750046	0.538434	0.851785	1.66211	50	RPS4Y1, RPS9, RPS20, RPS2, RPS11, RPS6, RPS16, RPS29, RPS19, RPS8, RPS14, RPS5, RPSA, RPS3, RPS27, RPS21, RPS15, RPS7, RPS25, RPS23, RPS12, RPS3A, RPS27A, SNRPD2, FAU
REACTOME_SARS_COV_1_MODULATES_HOST_TRANSLATION_MACHINERY	0.000497008	0.0341328	0.477271	0.864719	1.65132	36	RPS4Y1, RPS9, RPS20, RPS2, RPS11, RPS6, RPS16, RPS29, EEF1A1, RPS19, RPS8, RPS14, RPS5, RPSA, RPS3, RPS27, RPS21, RPS15, RPS7, RPS25, RPS23, HNRNPA1, RPS12, RPS3A, RPS27A
REACTOME_ACTIVATION_OF_THE_MRNA_UPON_BINDING_OF_THE_CAP_BINDING_COMPLEX_AND_EIFS_AND_SUBSEQUENT_BINDING_TO_43S	5.78258e-05	0.00482226	0.557332	0.837385	1.64874	59	RPS4Y1, RPS9, RPS20, RPS2, RPS11, RPS6, RPS16, RPS29, RPS19, RPS8, RPS14, RPS5, RPSA, RPS3, RPS27, RPS21, RPS15, EIF4A1, RPS7, RPS25, RPS23, EIF3H, EIF4H, EIF4B, RPS12, EIF3E, EIF3D, RPS3A, RPS27A, EIF3L, EIF3F, FAU, PABPC1
REACTOME_SARS_COV_2_HOST_INTERACTIONS	6.09384e-09	6.18657e-07	0.761461	0.795151	1.63708	170	RPS4Y1, RPS9, RPS20, RPS2, RPS11, RPS6, RPS16, RPS29, RPS19, RPS8, HLA-B, RPS14, HLA-A, RPS5, RPSA, UBA52, RPS3, RPS27, RPS21, RPS15, HLA-C, RPS7, RPS25, RPS23, HLA-F, B2M, RPS12, G3BP2, TPR, RPS3A, RPS27A, SNRPD2, YWHAZ, FAU
REACTOME_SARS_COV_1_INFECTION	9.92656e-07	8.91481e-05	0.643552	0.798592	1.6277	126	RPS4Y1, RPS9, RPS20, RPS2, RPS11, RPS6, RPS16, RPS29, EEF1A1, RPS19, RPS8, RPS14, RPS5, RPSA, UBA52, RPS3, RPS27, RPS21, RPS15, RPS7, RPS25, RPS23, RCAN3, CANX, HNRNPA1, RPS12, RPS3A, RPS27A, FKBP1A, YWHAZ, PPIB, FAU
REACTOME_RRNA_MODIFICATION_IN_THE_NUCLEUS_AND_CYTOSOL	0.000150592	0.0113429	0.518848	0.826664	1.62763	59	RPS9, RPS2, RPS6, RPS14, RPS7, FBL, TSR3, NHP2
REACTOME_DEVELOPMENTAL_BIOLOGY	6.19982e-19	2.03505e-16	1.12391	0.753445	1.58757	550	RPS4Y1, RPL27A, RPL13A, RPS9, RPS20, RPL23A, RPS2, RPL15, RPS11, RPS6, RPL28, RPL27, RPS16, RPS29, RPL3, RPL37A, RPL13, RPLP0, RPLP1, RPL7, RPL4, RPL18A, RPL10, RPS19, RPL38, RPL10A, RPL35, RPS8, RPL7A, RPL9, RPS14, RPL41, JUN, RPS5, RPL18, RPLP2, RPL29, RPSA, RPL19, PIK3R1, UBA52, RPL31, RPS3, RPL26, RPS27, RPL23, RPS21, TUBA1A, RPL6, RPS15, RPL37, EIF4A1, CFL1, RPS7, RPS25, RPS23, FOXP1, STAT3,…
REACTOME_VIRAL_INFECTION_PATHWAYS	6.85291e-20	4.00039e-17	1.15122	0.74795	1.57883	603	RPS4Y1, RPL27A, RPL13A, RPS9, RPS20, RPL23A, RPS2, RPL15, RPS11, RPS6, RPL28, RPL27, RPS16, RPS29, RPL3, RPL37A, RPL13, RPLP0, RPLP1, EEF1A1, RPL7, RPL4, RPL18A, RPL10, RPS19, RPL38, RPL10A, RPL35, RPS8, RPL7A, HLA-B, RPL9, RPS14, RPL41, SLC25A6, HLA-A, RPS5, RPL18, RPLP2, RPL29, RPSA, RPL19, UBA52, RPL31, RPS3, RPL26, RPS27, RPL23, RPS21, MGAT4A, TUBA1A, RPL6, RPS15, HLA-C, RPL37, RPS7, RPS25, R…
REACTOME_SARS_COV_2_INFECTION	4.16047e-08	4.04779e-06	0.719513	0.747853	1.55617	238	RPS4Y1, RPS9, RPS20, RPS2, RPS11, RPS6, RPS16, RPS29, RPS19, RPS8, HLA-B, RPS14, HLA-A, RPS5, RPSA, UBA52, RPS3, RPS27, RPS21, MGAT4A, RPS15, HLA-C, RPS7, RPS25, RPS23, HLA-F, CANX, B2M, RPS12, G3BP2, TPR, RPS3A, RPN2, RPS27A, SNRPD2, YWHAZ, FAU
REACTOME_METABOLISM_OF_RNA	2.13556e-19	8.31087e-17	1.14219	0.730897	1.54531	684	RPS4Y1, RPL27A, RPL13A, RPS9, RPS20, RPL23A, RPS2, RPL15, RPS11, RPS6, RPL28, RPL27, RPS16, RPS29, RPL3, RPL37A, RPL13, RPLP0, RPLP1, RPL7, RPL4, RPL18A, RPL10, RPS19, RPL38, RPL10A, RPL35, RPS8, RPL7A, RPL9, RPS14, RPL41, RPS5, RPL18, RPLP2, RPL29, RPSA, RPL19, UBA52, RPL31, RPS3, RPL26, RPS27, RPL23, RPS21, SF1, RPL6, RPS15, RPL37, EIF4A1, RPS7, RPS25, RPS23, RPL17, HNRNPC, DDX6, RPL36A, RPL5, …
REACTOME_INFECTIOUS_DISEASE	1.09542e-20	8.52601e-18	1.17789	0.725056	1.53416	722	RPS4Y1, RPL27A, RPL13A, RPS9, RPS20, RPL23A, RPS2, RPL15, RPS11, RPS6, RPL28, RPL27, RPS16, RPS29, RPL3, RPL37A, RPL13, RPLP0, RPLP1, EEF1A1, RPL7, RPL4, RPL18A, RPL10, RPS19, RPL38, RPL10A, RPL35, RPS8, RPL7A, HLA-B, RPL9, RPS14, RPL41, SLC25A6, JUN, HLA-A, RPS5, RPL18, RPLP2, RPL29, EEF2, RPSA, RPL19, UBA52, RPL31, RPS3, RPL26, RPS27, RPL23, RPS21, MGAT4A, TUBA1A, RPL6, RPS15, HLA-C, RPL37, RPS…
HALLMARK_MYC_TARGETS_V1	2.64268e-05	0.00129491	0.57561	0.720667	1.48121	191	RPS2, RPS6, RPLP0, RACK1, RPS5, RPL18, EEF1B2, RPS3, RPL6, EIF4A1, HNRNPC, CANX, ODC1, EIF4H, DDX21, HNRNPA1, FBL, IFRD1, EIF3D, MRPL23, LDHA, SNRPD2, PABPC4, PABPC1, RSL1D1, IMPDH2, MYC, SMARCC1, HDDC2, NHP2, PHB2, HNRNPR, SRM, UBE2L3, RPL22, UBA2, TXNL4A, PSMD7, SERBP1, NPM1, KPNA2, PRPF31, PCBP1, G3BP1, DDX18, TFDP1, TUFM, CCT7, ILF2, SNRPA, COX5A, EIF3B, EXOSC7, RNPS1, PSMA1, CCT3, SF3A1, DEK…
REACTOME_CELLULAR_RESPONSES_TO_STIMULI	5.76496e-12	6.11872e-10	0.887075	0.693323	1.46448	628	RPS4Y1, RPL27A, RPL13A, RPS9, RPS20, RPL23A, RPS2, RPL15, RPS11, RPS6, RPL28, RPL27, RPS16, RPS29, RPL3, RPL37A, RPL13, RPLP0, RPLP1, EEF1A1, RPL7, RPL4, RPL18A, RPL10, RPS19, RPL38, RPL10A, RPL35, RPS8, RPL7A, RPL9, RPS14, RPL41, JUN, RPS5, RPL18, RPLP2, RPL29, RPSA, XBP1, RPL19, CDKN1B, UBA52, RPL31, RPS3, RPL26, RPS27, RPL23, RPS21, TUBA1A, RPL6, FOS, RPS15, RPL37, RPS7, RPS25, RPS23, PPP1R15A…
REACTOME_SARS_COV_INFECTIONS	6.17904e-07	5.77123e-05	0.659444	0.69262	1.45346	341	RPS4Y1, RPS9, RPS20, RPS2, RPS11, RPS6, RPS16, RPS29, EEF1A1, RPS19, RPS8, HLA-B, RPS14, HLA-A, RPS5, RPSA, UBA52, RPS3, RPS27, RPS21, MGAT4A, RPS15, HLA-C, RPS7, RPS25, RPS23, RCAN3, HLA-F, CANX, AP2M1, B2M, HNRNPA1, RPS12, G3BP2, TPR, RPS3A, RPN2, RPS27A, SNRPD2, JAK3, ATP1A1, FKBP1A, YWHAZ, PPIB, FAU, IMPDH2, PRKCSH, ZCRB1, TAB2, RPS15A, JAK1, ARID4B, RUNX1, NPM1, KPNA2, G3BP1, NFE2L2, CHD4, G…
WP_VEGFA_VEGFR2_SIGNALING	0.000201055	0.0142262	0.518848	0.647677	1.35907	315	RPL13A, RPS11, RPS6, RPL27, RPL7, RPL18A, RPL10A, RACK1, JUN, RPLP2, PIK3R1, RPL26, NR4A2, CFL1, STAT3, BIN1, MAP2K2, TKT, TMSB4X, SDCBP, EIF3H, EPB41, BCL2, RPL5, INPP4B, EIF3D, TPM3, P4HB, LDHA, PTMA, EIF2A, ATF4, EIF3F, PABPC1, FYN, PRRC2C, CALR, CAPN2, PSMD4, PAK2, PDIA6, IER5, PTPN1, SOD2, USP10, DNAJB9, LMAN1, NCL, ADAM10, PBXIP1, RAP1A, CDC42, MAPK3, GRB2, CYCS, CCT7, HDAC1, AFDN

## Sheet: Supplemental Table 7
	source	target	ligand.complex	receptor.complex	aggregate_rank	mean_rank	natmi.edge_specificity	natmi.rank	connectome.weight_sc	connectome.rank	logfc.logfc_comb	logfc.rank	sca.LRscore	sca.rank	cellphonedb.pvalue	cellphonedb.rank	sample	num.patients	DVN combination.specific	decitabine monotherapy.specific
3	HSPC	CD8+ T-cells	GNAI2	IGF1R	0.0176513	4522	0.0246798	4095	1.52102	2491	0.303999	8189	0.872297	7834	0	1	01-10RP-End-of-C4-BM	1	FALSE	FALSE
4	HSPC	CD4+ T-cells	HLA-DRA	CD4	0.0232652	4472.6	0.0100809	8654	0.906313	4308	0.76027	2617	0.883965	6783	0	1	01-10RP-End-of-C4-BM	2	FALSE	FALSE
5	HSPC	NK cells	GNAS	ADRB2	0.0326698	6367.8	0.0200606	4972	0.3543	9262	0.275141	8872	0.863038	8732	0	1	01-10RP-End-of-C4-BM	2	FALSE	FALSE
6	HSPC	NK cells	AVP	ADRB2	0.0357125	4973.4	0.214605	218	0.567752	6560	0.634254	3649	0.798009	14439	0	1	01-10RP-End-of-C4-BM	1	FALSE	FALSE
7	HSPC	NK cells	IL1B	ADRB2	0.0359123	6461.8	0.0965911	623	0.489455	7430	0.390589	6483	0.750735	17772	0	1	01-10RP-End-of-C4-BM	1	FALSE	FALSE
8	HSPC	CD4+ T-cells	MDK	NCL	0.0367192	6822.8	0.0105533	8403	0.383848	8838	0.24687	9489	0.877149	7383	0	1	01-10RP-End-of-C4-BM	1	FALSE	FALSE
9	HSPC	CD8+ T-cells	NUCB2	ERAP1	0.0370181	4275	0.0336166	3030	0.734607	5197	0.658251	3426	0.852173	9721	0	1	01-10RP-End-of-C4-BM	1	FALSE	FALSE
10	HSPC	NK cells	MDK	NCL	0.0375989	7056.2	0.00991146	8737	0.35139	9312	0.244799	9534	0.873728	7697	0	1	01-10RP-End-of-C4-BM	1	FALSE	FALSE
11	HSPC	CD8+ T-cells	GNAS	ADCY9	0.0379356	6748.4	0.00984675	8776	0.578503	6451	0.269491	8971	0.854289	9543	0	1	01-10RP-End-of-C4-BM	1	FALSE	FALSE
12	HSPC	NK cells	HMGB1	HAVCR2	0.0419731	5631.6	0.0309736	3321	0.444936	7994	0.235967	9746	0.880827	7096	0	1	01-10RP-End-of-C4-BM	1	FALSE	FALSE
13	HSPC	CD4+ T-cells	HLA-DPA1	CD4	0.0447371	5793.8	0.00838723	9863	0.706237	5384	0.469563	5343	0.866307	8378	0	1	01-10RP-End-of-C4-BM	1	FALSE	FALSE
14	HSPC	CD4+ T-cells	HLA-DRB1	CD4	0.0461145	5768.2	0.0083291	9923	0.716361	5308	0.460256	5459	0.868913	8150	0	1	01-10RP-End-of-C4-BM	1	FALSE	FALSE
15	HSPC	NK cells	GNAS	ADCY7	0.0470043	7440.2	0.00976917	8830	0.310108	9961	0.252699	9355	0.859625	9054	0	1	01-10RP-End-of-C4-BM	1	FALSE	FALSE
16	HSPC	NK cells	HLA-DRA	LAG3	0.0481959	5656.6	0.0138214	6919	0.486675	7469	0.609083	3883	0.848997	10011	0	1	01-10RP-End-of-C4-BM	1	FALSE	FALSE
19	NK cells	HSPC	COPA	CD74	0.0452525	3355.4	0.0110157	6471	0.939709	3737	0.976527	1691	0.897467	4877	0	1	01-17RP-C5D1-BM	1	FALSE	FALSE
20	HSPC	CD4+ T-cells	HLA-DMA	CD4	0.0490609	4028.2	0.0262298	3558	0.959829	3664	0.557204	3588	0.821661	9330	0	1	01-17RP-C5D1-BM	1	FALSE	FALSE
21	HSPC	CD4+ T-cells	HLA-DRA	CD4	0.016434	6020.8	0.0148764	7774	0.444269	8775	0.506343	4532	0.856421	9022	0	1	Pt1-CI-00301637-Post-Dac	2	FALSE	FALSE
22	HSPC	NK cells	LGALS9	PTPRC	0.0234069	6480.6	0.0108525	9679	0.38441	9588	0.319775	7488	0.890535	5647	0	1	Pt1-CI-00301637-Post-Dac	1	FALSE	FALSE
23	CD8+ T-cells	HSPC	LTF	TFRC	0.03076	5475.4	0.0239033	5530	1.04334	4052	0.479825	4876	0.813931	12918	0	1	Pt1-CI-00301637-Post-Dac	1	FALSE	FALSE
24	NK cells	HSPC	CCL5	CXCR3	0.0109274	4638.6	0.0108838	8009	0.906108	5019	1.02902	2252	0.868196	7912	0	1	Pt2-14-1706-Post-Dac	1	FALSE	FALSE
25	HSPC	NK cells	GNAS	ADRB2	0.0142944	5735.4	0.0132504	6871	0.627606	7371	0.34886	8453	0.889973	5981	0	1	Pt2-14-1706-Post-Dac	2	FALSE	FALSE
26	NK cells	HSPC	CALM1	MYLK	0.015019	5700.2	0.0121857	7334	0.727135	6361	0.496693	6270	0.861112	8535	0	1	Pt2-14-1706-Post-Dac	1	FALSE	FALSE
27	NK cells	HSPC	AGTRAP	RACK1	0.0219866	6015.6	0.00914344	9211	0.498582	8977	0.342503	8544	0.923941	3345	0	1	Pt2-14-1706-Post-Dac	1	FALSE	FALSE
28	NK cells	HSPC	SPON2	ITGA4	0.0225046	3754	0.0350858	3068	1.332	3257	0.856438	3190	0.853242	9254	0	1	Pt2-14-1706-Post-Dac	1	FALSE	FALSE
29	HSPC	NK cells	LYZ	ITGAL	0.0330448	6725.8	0.00834306	9993	0.468451	9354	0.515031	6060	0.864664	8221	0	1	Pt2-14-1706-Post-Dac	1	FALSE	FALSE
30	NK cells	HSPC	CALM1	HMMR	0.0356708	6241.4	0.016443	5771	0.575094	8027	0.417206	7261	0.843417	10147	0	1	Pt2-14-1706-Post-Dac	1	FALSE	FALSE
31	NK cells	HSPC	CALM1	INSR	0.0389112	6525.4	0.0131833	6900	0.563804	8145	0.417376	7256	0.841287	10325	0	1	Pt2-14-1706-Post-Dac	1	FALSE	FALSE
32	HSPC	CD4+ T-cells	HMGB1	CXCR4	0.0410575	8194.2	0.00454802	14729	0.249968	13148	0.202653	12288	0.953665	805	0	1	Pt2-14-1706-Post-Dac	1	FALSE	FALSE
33	CD4+ T-cells	HSPC	CD40LG	CD9	0.0429713	5320.4	0.0440792	2349	0.538627	8457	0.595579	5263	0.838707	10532	0	1	Pt2-14-1706-Post-Dac	1	FALSE	FALSE
34	HSPC	NK cells	ARPC5	ADRB2	0.0482074	7202.6	0.0140163	6581	0.498932	8972	0.28467	9682	0.835689	10777	0	1	Pt2-14-1706-Post-Dac	1	FALSE	FALSE
1	NK cells	HSPC	GZMB	CHRM3	0.00146775	3673.2	0.313289	138	0.808025	4780	0.979316	1432	0.826929	12015	0	1	01-10RP-End-of-C4-BM	2	TRUE	FALSE
2	NK cells	HSPC	SPON2	ITGA5	0.00663451	4769.6	0.0736269	1008	0.661021	5724	0.997193	1327	0.78127	15788	0	1	01-10RP-End-of-C4-BM	2	TRUE	FALSE
17	NK cells	HSPC	GZMB	CHRM3	0.0096535	2069	0.576233	81	1.69593	2434	1.46588	372	0.858476	7457	0	1	01-17RP-C5D1-BM	2	TRUE	FALSE
18	NK cells	HSPC	SPON2	ITGA5	0.0112042	2942.6	0.0929032	764	1.25432	2907	1.14521	1042	0.806211	9999	0	1	01-17RP-C5D1-BM	2	TRUE	FALSE

## Sheet: Supplemental Table 8
Gene	Assay	Primer	Sequence
NY-ESO-1	Pyroseqencing	Forward	5’-TGGTTTAGGAGGTTTTGGTATT-3’
	Pyroseqencing	Reverse biotinylated	5’-biotin-CATCTACAACATCCATTCAA-3’
	Pyroseqencing	Sequencing	5’-GGTTTAGGGGGTAATGT-3’
LINE-1	Pyroseqencing	Forward	5’-TTGAGTTAGGTGTGGGATATAGTT-3’
	Pyroseqencing	Reverse biotinylated	5’-biotin-CAAAAAATCAAAAAATTCCCTTTC-3’
	Pyroseqencing	Sequencing	5’-ATTAGGGTGGGAGTGA-3’
NY-ESO-1	Nested RT-PCR	Forward-1 (332 bp)	5’-CAGGGCTGAATGGATGCTGCAGA-3’
NY-ESO-1	Nested RT-PCR	Reverse-1	5’-GCGCCTCTGCCCTGAGGGAGG-3’
NY-ESO-1	Nested RT-PCR	Forward-2 (177 bp)	5’-GGCTGAATGGATGCTGCAGA-3’
NY-ESO-1	Nested RT-PCR	Reverse-2	5’-CGGACACAGTGAACTCCTTC -3’
GAPDH	Nested RT-PCR	Forward	5'-TGAAGGTCGGAGTCAACGGA-3'
GAPDH	Nested RT-PCR	Reverse	5'- CCATTGATGACAAGCTTCCCG-3'

## Sheet: Supplemental Table 9
Dendritic Cell Immunophenotyping
Antigen	Fluorochrome	Clone	Vendor
CD1c	BV605/APC	L161	BioLegend
CD2	Biotin	RPA-2.10	eBioscience
CD3	Biotin	UCHT1	eBioscience
CD11c	BV480	B-ly6	BD Biosciences
CD14	Biotin	61D3	eBioscience
CD14	Pacific Blue	HCD14	BioLegend
CD16	Biotin	eBioCB16	eBioscience
CD19	Biotin	HIB19	eBioscience
CD45	APC-Cy7	HI30	BioLegend
CD56	Biotin	CMSSB	eBioscience
CD141	PE	M80	BioLegend
CD235a	Biotin	HIR2	eBioscience
CLEC9A	VioBright FITC	8F9	Miltenyi Biotec
HLA-DR	PE-Cy7	L243	eBioscience
Strepavidin	PerCp-Cy5.5		BD Biosciences
